# Supplementary material for: Whole blood transcriptome changes following controlled human malaria infection in malaria pre-exposed volunteers correlate with parasite prepatent period
Source: PLoS One. 2018 Jun 19;13(6):e0199392. doi: 10.1371/journal.pone.0199392 (PMC6007927; doi:10.1371/journal.pone.0199392)
Supplement: S1 File — logFC: estimate of the log2-fold-change in gene expression corresponding to the tested contrast; AveExpr: average log2 gene expression level over all visits; t: moderated t-statistic; P-value: raw p-value; adj. p-value: adjusted p-value or q value; Trend: direction of gene expression change. (XLSX) [file pone.0199392.s001.xlsx]

## Sheet: Table1
Contrast 5/0
	Gene	logFC	AveExpr	t	P-value	adj. P-value	Trend
1	TMEM252	-2.37968	-1.87781	-3.71224	0.000617206	0.00350957	Down
2	KLRC4	-2.25924	-0.636809	-4.72566	2.74804e-05	0.000385197	Down
3	ST8SIA6	-2.14115	-1.48132	-5.35794	3.61573e-06	0.000111959	Down
4	ZBED6	-2.04619	-0.933811	-4.39152	7.85452e-05	0.000777102	Down
5	BC033323	-1.97227	-3.25927	-3.61484	0.00082094	0.00436801	Down
6	AK094916	-1.79138	-2.17007	-4.80018	2.16898e-05	0.000332987	Down
7	B4GALT6	-1.77671	-0.570293	-5.85789	7.12064e-07	4.65469e-05	Down
8	PRKG2	-1.67615	-2.8056	-3.55768	0.000969173	0.00495659	Down
9	TNFSF11	-1.65159	-2.77403	-3.68807	0.000662657	0.00370786	Down
10	CCDC39	-1.58238	-1.28683	-4.26127	0.000117617	0.00102568	Down
11	CDKL5	-1.58142	-1.10915	-4.79433	2.20969e-05	0.000336417	Down
12	PLEKHS1,AK027190	-1.53223	-3.09821	-2.70379	0.00996657	0.030545	Down
13	C10orf68	-1.51648	-1.48855	-4.99534	1.16312e-05	0.000223897	Down
14	FAM132B	-1.50993	-2.45406	-2.62747	0.0120824	0.03551	Down
15	CXXC4	-1.4628	-2.47163	-3.70641	0.000627878	0.00355431	Down
16	TMED8	-1.45841	0.170111	-7.67718	1.97607e-09	2.03449e-06	Down
17	AX747850	-1.45684	-1.33098	-4.12292	0.000179888	0.00140042	Down
18	NECAB1	-1.44971	-2.06144	-3.66393	0.00071127	0.00392258	Down
19	THSD7A	-1.44969	-2.85453	-3.02483	0.00430122	0.0156531	Down
20	C2orf61	-1.44714	-3.63245	-3.72548	0.000593593	0.00339995	Down
21	OSTCP1	-1.43599	-2.72487	-3.1996	0.00267054	0.0108945	Down
22	NID2	-1.40871	-1.8558	-3.31777	0.00192134	0.00840677	Down
23	LOC643699	-1.39415	-1.67781	-3.86103	0.000396974	0.00254054	Down
24	AMPH	-1.38439	-1.82168	-2.63046	0.0119923	0.03532	Down
25	ZNF121	-1.36437	0.301398	-3.90906	0.000343798	0.00226354	Down
26	DGKK	-1.3544	-1.53854	-2.56558	0.0140935	0.0403481	Down
27	GCSAML	-1.35374	-0.173634	-3.16046	0.0029746	0.0118131	Down
28	ANKRD36BP1	-1.3501	0.506225	-5.7113	1.14785e-06	6.06041e-05	Down
29	GRIK4	-1.34988	-1.06656	-2.9537	0.00520255	0.0181594	Down
30	ADAMTS1	-1.34687	0.599927	-4.62701	3.75417e-05	0.000478657	Down
31	NR4A3	-1.34511	-2.98507	-3.19147	0.00273118	0.0110949	Down
32	PLOD2	-1.33948	-2.57073	-3.01195	0.00445276	0.0160786	Down
33	NUAK1	-1.33309	0.0385112	-4.5204	5.25039e-05	0.000600622	Down
34	GOLGA6L10	-1.31727	-0.772916	-2.73304	0.00925049	0.0287461	Down
35	CPEB3	-1.29981	1.21863	-8.5371	1.32941e-10	9.54484e-07	Down
36	BNC2	-1.29664	0.133845	-4.67182	3.25883e-05	0.000432924	Down
37	TRPC3	-1.28628	-3.35236	-2.79754	0.00783668	0.02514	Down
38	RNF165	-1.28603	0.8313	-5.18346	6.35325e-06	0.000153008	Down
39	FAM154B	-1.28513	-2.83053	-2.98244	0.00481897	0.0171601	Down
40	ITGA9	-1.28485	-2.17903	-3.13563	0.0031842	0.0124504	Down
41	ASAH2B	-1.27615	-2.63553	-2.86395	0.00659272	0.0218691	Down
42	PROM1	-1.26807	-2.42163	-2.89188	0.00612683	0.0206227	Down
43	ZRANB2-AS1	-1.26653	-0.733852	-2.72949	0.00933477	0.028948	Down
44	NCOA2	-1.24365	4.08401	-6.74938	3.90532e-08	1.06732e-05	Down
45	MYBL1,LOC645895	-1.23751	4.14925	-6.16917	2.58084e-07	2.80695e-05	Down
46	LOC646278	-1.232	-2.12609	-3.48794	0.00118496	0.00576318	Down
47	ITGAV	-1.22098	1.94326	-5.22883	5.48832e-06	0.000139769	Down
48	EBLN2	-1.21624	-1.25634	-3.55367	0.000980476	0.00499476	Down
49	SATB2,AK025127	-1.2146	-1.19954	-5.57669	1.77838e-06	7.39693e-05	Down
50	ZMAT1	-1.21288	3.59074	-4.18426	0.000149079	0.00122117	Down
51	ZNF699	-1.21237	0.413285	-4.98553	1.20025e-05	0.000227374	Down
52	CCDC144B	-1.20408	0.22969	-4.793	2.21911e-05	0.000337538	Down
53	ENPP4	-1.20074	2.89617	-6.87453	2.60287e-08	8.68878e-06	Down
54	P2RY1	-1.19711	-2.18636	-2.96465	0.00505314	0.0177864	Down
55	FAT4	-1.19674	-1.69541	-3.47495	0.00122994	0.00592941	Down
56	STARD4	-1.18071	0.982775	-6.63684	5.62816e-08	1.36342e-05	Down
57	PLCXD2	-1.17637	-0.767802	-3.70535	0.000629843	0.00356421	Down
58	SPIN4	-1.17463	0.422916	-5.35385	3.66385e-06	0.000112794	Down
59	SEMA3C	-1.15869	0.78635	-4.98649	1.19655e-05	0.000227305	Down
60	PRDM5	-1.15255	-1.67425	-2.47494	0.0175947	0.0481138	Down
61	RAB23	-1.15043	-0.477825	-4.93238	1.42281e-05	0.00025121	Down
62	BC035381	-1.1436	-2.40041	-3.06436	0.00386602	0.0144018	Down
63	C20orf197	-1.13596	-0.141728	-4.63176	3.69837e-05	0.000474427	Down
64	KIR3DX1	-1.13008	-0.675008	-2.97207	0.00495416	0.0175209	Down
65	DKFZp667P0924	-1.12249	-1.6562	-2.9593	0.00512561	0.0179713	Down
66	GPM6B	-1.11084	-1.02448	-4.69029	3.0738e-05	0.000418252	Down
67	BEND3P3	-1.11075	0.498234	-4.6034	4.04439e-05	0.000500927	Down
68	MCF2	-1.1072	-0.768672	-3.02481	0.00430146	0.0156531	Down
69	LOC100499484	-1.09786	-2.7424	-2.68486	0.010457	0.0316591	Down
70	GOLGA8O	-1.09312	4.81005	-6.83961	2.91462e-08	9.23318e-06	Down
71	GPR75	-1.07358	-1.31393	-3.23337	0.00243208	0.0100908	Down
72	ARL5B	-1.0712	1.09197	-6.59106	6.53128e-08	1.43478e-05	Down
73	SUCNR1	-1.07111	-2.20797	-2.73662	0.00916633	0.028533	Down
74	RCAN2	-1.05621	-0.968209	-3.00484	0.00453844	0.0163342	Down
75	SGCD	-1.04842	-0.75512	-2.66519	0.0109899	0.0329398	Down
76	LDB2	-1.04663	-1.57298	-3.23756	0.00240397	0.00999762	Down
77	DQ586540	-1.04622	-0.312064	-4.40895	7.43938e-05	0.000747249	Down
78	ZNF354C	-1.04583	-0.399802	-3.95718	0.000297475	0.0020435	Down
79	DTHD1	-1.04517	1.93844	-5.35858	3.60827e-06	0.000111938	Down
80	PTH2R	-1.04418	-2.10947	-2.62823	0.0120594	0.0354551	Down
81	F2R	-1.0235	4.20953	-7.85967	1.1076e-09	1.52046e-06	Down
82	SLCO4C1	-1.02185	3.21488	-7.30699	6.45152e-09	4.63059e-06	Down
83	CCDC73	-1.01056	-1.60881	-2.80984	0.00759101	0.0245123	Down
84	CLK1	-1.00968	6.81602	-4.77992	2.31328e-05	0.000346425	Down
85	ITGB8	-1.00789	-1.34131	-2.73177	0.00928069	0.0288237	Down
86	ST7-AS1	-1.00749	-2.53343	-2.80095	0.00776776	0.024987	Down
87	TFEC	-1.00715	2.7264	-4.03268	0.000236768	0.00171818	Down
88	PPM1L	-1.00108	0.545754	-5.288	4.5337e-06	0.000124721	Down
89	PPP1R9A	-1.0001	-1.45422	-2.75974	0.00863884	0.0272307	Down
90	AK128593	-0.999534	3.11876	-4.57405	4.43591e-05	0.000533767	Down
91	RASA2	-0.999292	3.39184	-6.25205	1.96974e-07	2.49943e-05	Down
92	LRRC43	-0.99715	-1.88543	-3.04313	0.00409433	0.0150751	Down
93	SH2D1B	-0.996117	4.546	-5.86134	7.04121e-07	4.63959e-05	Down
94	BDP1	-0.989892	3.7234	-5.47058	2.50986e-06	8.97052e-05	Down
95	BC067244	-0.986445	1.31665	-2.91459	0.00577081	0.019637	Down
96	WHAMMP1	-0.983737	2.72308	-6.13389	2.89546e-07	2.98106e-05	Down
97	FRMD6	-0.982557	-2.08085	-2.67626	0.0106869	0.0322141	Down
98	SLC4A7	-0.979088	3.41993	-5.3122	4.19239e-06	0.000120316	Down
99	LOC100289511	-0.978692	-1.97339	-3.01465	0.00442061	0.0160046	Down
100	GPR174	-0.977844	2.15373	-4.38033	8.13286e-05	0.000795262	Down
101	KIF21A	-0.970097	2.43637	-5.521	2.13097e-06	8.18263e-05	Down
102	ARL13B	-0.969711	1.00552	-4.89313	1.61293e-05	0.000272231	Down
103	FMNL2	-0.967507	1.46885	-4.82091	2.03051e-05	0.00031776	Down
104	ZNF366	-0.962461	-1.35016	-2.94261	0.00535808	0.0185588	Down
105	SLC35G2	-0.96225	-1.60466	-2.91232	0.00580539	0.019722	Down
106	RAP2A	-0.960348	3.88565	-6.46423	9.86738e-08	1.72921e-05	Down
107	BARD1	-0.958359	0.323973	-3.78536	0.000497259	0.00297111	Down
108	UNQ2790	-0.957008	0.897368	-4.45018	6.54122e-05	0.000692503	Down
109	WWTR1	-0.956645	-1.5387	-2.95929	0.00512573	0.0179713	Down
110	ZNF770	-0.952816	3.69687	-7.21284	8.73151e-09	5.13693e-06	Down
111	DQ591995	-0.951076	2.33715	-4.48375	5.88925e-05	0.000646689	Down
112	COL24A1	-0.943352	-1.56469	-3.38494	0.00158966	0.0072745	Down
113	SCUBE3	-0.942298	-1.19151	-3.11124	0.00340366	0.0131185	Down
114	C1QL3	-0.94026	-0.247326	-4.05945	0.00021828	0.00161533	Down
115	AK095366	-0.939555	0.10017	-4.02207	0.000244505	0.00176009	Down
116	FSD1L	-0.938601	-0.814926	-3.46531	0.00126439	0.0060565	Down
117	ATP8A1,AK027252	-0.938308	4.7436	-5.29193	4.47636e-06	0.000124349	Down
118	LINGO2	-0.936658	-0.99527	-2.5235	0.0156313	0.0436654	Down
119	SENP7	-0.936619	4.09341	-4.79719	2.18974e-05	0.000334616	Down
120	GOLGA8S	-0.933468	1.10284	-4.38109	8.11347e-05	0.000794236	Down
121	CPEB2	-0.931577	3.08993	-6.26684	1.87706e-07	2.4877e-05	Down
122	AK309255,AK307870	-0.930737	-0.926438	-2.63195	0.0119476	0.0352019	Down
123	NCR1	-0.927678	2.57876	-5.59067	1.69939e-06	7.27117e-05	Down
124	EDEM3	-0.921783	4.6974	-6.19489	2.37327e-07	2.78791e-05	Down
125	GOLGA8T	-0.917677	0.961007	-4.72734	2.7335e-05	0.000384534	Down
126	MAB21L3	-0.917053	-1.10585	-3.04217	0.0041049	0.0150969	Down
127	ARAP2	-0.916259	4.75232	-5.80352	8.5007e-07	5.07798e-05	Down
128	IPMK	-0.913575	3.19074	-4.66921	3.28578e-05	0.000435351	Down
129	CLK4,AK309215	-0.913175	4.8425	-4.68948	3.08176e-05	0.000418252	Down
130	PALLD	-0.912376	2.32681	-7.50242	3.44966e-09	3.33146e-06	Down
131	AX747178	-0.908147	1.07012	-4.62854	3.73617e-05	0.0004771	Down
132	MIB1	-0.907922	3.724	-5.27753	4.6896e-06	0.000126816	Down
133	CEP85L	-0.905799	3.77126	-4.19305	0.000145111	0.00119622	Down
134	ZNF736	-0.905334	-0.289577	-4.42026	7.18165e-05	0.00073526	Down
135	AX747067	-0.904622	0.280093	-3.83811	0.000425083	0.00266251	Down
136	SECISBP2L	-0.9045	4.13628	-7.11342	1.20272e-08	5.66068e-06	Down
137	OTUD6B	-0.903822	1.42867	-4.80647	2.12603e-05	0.000328229	Down
138	ZNF365	-0.903706	0.776511	-3.70163	0.00063677	0.00359599	Down
139	GABRR2	-0.896931	0.0310677	-3.62862	0.000788611	0.00423059	Down
140	CR749668	-0.896478	-1.89939	-2.82614	0.00727637	0.0236697	Down
141	KLHL11	-0.896171	-0.435572	-3.08846	0.00362137	0.0137022	Down
142	LTN1	-0.896105	4.02815	-5.1716	6.60088e-06	0.000158047	Down
143	NCR3LG1	-0.893871	0.428724	-3.35773	0.00171687	0.00771886	Down
144	PUS7L	-0.893505	1.35169	-3.66082	0.000717783	0.00394529	Down
145	MEX3C	-0.89197	4.72741	-7.90297	9.65876e-10	1.50119e-06	Down
146	D28359	-0.890327	0.473792	-4.49049	5.76627e-05	0.000636648	Down
147	ATP13A3	-0.889197	4.38721	-6.78723	3.45403e-08	9.98216e-06	Down
148	HSPA13	-0.889171	3.30925	-5.6536	1.3849e-06	6.6126e-05	Down
149	ZDHHC17	-0.886253	4.04328	-4.97508	1.24111e-05	0.000232436	Down
150	LGR4	-0.886243	-1.1744	-3.4906	0.00117594	0.00573675	Down
151	PTGDR	-0.884843	3.53107	-5.06519	9.2958e-06	0.000196024	Down
152	ZBTB41	-0.883881	2.04495	-4.15223	0.000164465	0.00131042	Down
153	AX747104	-0.882833	2.49074	-6.1704	2.5705e-07	2.80695e-05	Down
154	KAL1	-0.88129	-1.58307	-2.66484	0.0109994	0.0329623	Down
155	BX538254	-0.881289	-0.810847	-3.78618	0.000496064	0.00296927	Down
156	ARHGAP42	-0.88103	-1.37029	-2.73575	0.00918662	0.0285854	Down
157	PKN2	-0.878458	5.17017	-4.52349	5.19963e-05	0.000596888	Down
158	PHLDB2	-0.876638	1.73809	-5.13456	7.43714e-06	0.00017063	Down
159	SULT1B1	-0.874957	2.18679	-4.25106	0.000121384	0.00104854	Down
160	SLC30A4	-0.87277	0.112466	-3.93856	0.000314632	0.00212881	Down
161	FAM126A	-0.872388	3.61015	-6.83263	2.98133e-08	9.26632e-06	Down
162	KCTD19	-0.871393	-1.46193	-2.98165	0.00482908	0.0171784	Down
163	DRAXIN	-0.871364	-0.405158	-3.23773	0.00240284	0.00999762	Down
164	PLXNA4	-0.871034	0.438506	-5.00273	1.13587e-05	0.000221017	Down
165	RGS1	-0.869833	-0.920877	-2.81786	0.00743473	0.0240992	Down
166	ZNF518A	-0.867988	4.14023	-5.00089	1.14262e-05	0.000221439	Down
167	ZHX1	-0.864475	2.84812	-6.60952	6.15072e-08	1.42705e-05	Down
168	ZNF292	-0.862819	4.22741	-4.84166	1.90068e-05	0.000304276	Down
169	CASC5	-0.861888	-0.554374	-2.58949	0.0132829	0.0383548	Down
170	VPS13A	-0.858959	4.03968	-5.2847	4.58231e-06	0.000125598	Down
171	ZBTB11	-0.856565	4.53449	-5.62843	1.50302e-06	6.93537e-05	Down
172	PHTF2	-0.85391	3.71036	-4.97074	1.25849e-05	0.000233458	Down
173	GK5	-0.853751	4.39797	-6.58421	6.67835e-08	1.43478e-05	Down
174	CHD9	-0.853694	3.75028	-6.19321	2.3863e-07	2.78791e-05	Down
175	PTAR1	-0.851802	4.51477	-4.09709	0.000194647	0.00148171	Down
176	C10orf118,MIR2110	-0.850224	3.16914	-5.21765	5.69005e-06	0.000142235	Down
177	SLC16A7	-0.850121	2.89432	-5.28738	4.54273e-06	0.000124721	Down
178	TMX3	-0.849396	4.32899	-5.00789	1.11724e-05	0.000220411	Down
179	TET2	-0.849064	5.90842	-5.38891	3.27069e-06	0.000105159	Down
180	LOC100288069	-0.849008	0.314329	-3.05031	0.00401566	0.0148485	Down
181	ASXL2	-0.848102	3.893	-5.92397	5.74093e-07	4.19953e-05	Down
182	BTAF1	-0.847993	5.30562	-5.42512	2.90854e-06	9.77803e-05	Down
183	ADAMTS14,DL490555	-0.846923	-1.12691	-2.97391	0.00492997	0.0174723	Down
184	KLRAP1	-0.84665	0.899126	-3.6924	0.000654289	0.00367102	Down
185	ABCA5	-0.846408	3.95491	-4.09222	0.000197559	0.00149833	Down
186	SSX2IP	-0.846319	2.50243	-4.48707	5.82848e-05	0.000640938	Down
187	PCMTD1	-0.842456	4.47817	-5.61578	1.56616e-06	7.09288e-05	Down
188	DDX3Y	-0.842355	5.45667	-5.26806	4.83537e-06	0.00012869	Down
189	TDRD6	-0.841657	-1.75413	-2.85307	0.00678301	0.0223921	Down
190	LIG4	-0.841024	2.70039	-4.50307	5.54347e-05	0.000623754	Down
191	ZDBF2	-0.839853	0.210113	-3.80912	0.000463388	0.00282613	Down
192	GPR141	-0.839046	1.57462	-4.69233	3.05401e-05	0.000417153	Down
193	AK094621	-0.836756	2.26411	-4.44165	6.71798e-05	0.000704425	Down
194	GPATCH11	-0.836654	1.0897	-4.5206	5.24709e-05	0.000600622	Down
195	CDK17	-0.836163	4.2315	-6.51398	8.39223e-08	1.55332e-05	Down
196	MYSM1	-0.835692	4.50677	-5.41727	2.98354e-06	9.86906e-05	Down
197	EEA1	-0.835107	2.37477	-5.18686	6.28395e-06	0.000151815	Down
198	FNIP2	-0.835008	2.60988	-5.46442	2.56055e-06	9.05311e-05	Down
199	SLC4A4	-0.834944	0.717102	-4.11397	0.000184875	0.00143181	Down
200	ADAMTS5	-0.834285	-0.906436	-3.09365	0.00357066	0.0135796	Down
201	M55536	-0.834079	3.41035	-5.65623	1.37309e-06	6.6126e-05	Down
202	AX746989	-0.834052	0.147005	-4.36524	8.52337e-05	0.000820125	Down
203	KLRF1	-0.832948	3.91437	-2.86642	0.00655024	0.0217472	Down
204	CREBZF	-0.832499	4.89401	-4.43131	6.93835e-05	0.000720858	Down
205	DKFZp451F083,BC029787	-0.83225	1.05792	-4.1827	0.000149795	0.00122582	Down
206	ZBTB38	-0.832244	4.78413	-6.70887	4.45414e-08	1.11171e-05	Down
207	SLX4IP	-0.831012	-0.839736	-3.00454	0.00454215	0.016344	Down
208	ZFY	-0.830722	2.47885	-5.5178	2.15327e-06	8.22734e-05	Down
209	ZNF644	-0.829615	3.82419	-4.46842	6.17881e-05	0.000668748	Down
210	PDGFD	-0.828876	2.58122	-5.39885	3.16708e-06	0.000102902	Down
211	RAD51-AS1	-0.827879	0.293864	-3.55439	0.000978427	0.00499092	Down
212	LMBRD2	-0.82538	0.750124	-4.27352	0.000113254	0.00100217	Down
213	ARGLU1	-0.822494	6.76595	-4.06078	0.0002174	0.00161143	Down
214	RAD54L2	-0.821767	2.161	-4.60604	4.01087e-05	0.000498672	Down
215	KIR2DL2,KIR2DS5,KIR2DL4,KIR2DS1,LOC100287534,KIR3DS1,KIR2DS2	-0.819786	2.81715	-3.08939	0.00361226	0.0136913	Down
216	DNAJB14	-0.819363	4.3748	-4.46461	6.25279e-05	0.000674982	Down
217	FASLG	-0.818712	3.54153	-5.28247	4.61535e-06	0.000126084	Down
218	LEMD3	-0.818434	4.10925	-5.72814	1.08659e-06	5.86867e-05	Down
219	AGL	-0.817587	3.20632	-4.88042	1.67973e-05	0.000280916	Down
220	SGPP1	-0.816429	3.21644	-5.45301	2.65706e-06	9.21963e-05	Down
221	ARHGEF28	-0.816119	-0.345713	-3.46945	0.00124948	0.00599727	Down
222	SLC25A40	-0.815596	3.40017	-6.36802	1.34983e-07	2.00322e-05	Down
223	CPEB4	-0.815194	4.13555	-5.76552	9.62092e-07	5.40906e-05	Down
224	SLC19A2	-0.814922	1.1518	-4.14717	0.000167032	0.00132539	Down
225	FANCM	-0.81485	1.13499	-4.67891	3.18655e-05	0.000426764	Down
226	TTBK2	-0.813815	1.39807	-5.37352	3.43788e-06	0.000108908	Down
227	PTPLB	-0.812661	1.18032	-4.96283	1.29075e-05	0.000237571	Down
228	KIAA1033	-0.812415	5.26862	-4.62608	3.76528e-05	0.000479093	Down
229	TGFBR3	-0.811293	4.43306	-5.24901	5.14216e-06	0.000133187	Down
230	PCNXL4	-0.80951	4.03262	-8.28639	2.89712e-10	9.54484e-07	Down
231	PAQR3	-0.808784	1.60869	-4.67822	3.19346e-05	0.000427342	Down
232	SYCP2	-0.808628	1.20409	-2.87053	0.00648014	0.0215433	Down
233	TMEM181	-0.806623	4.95805	-6.07505	3.50792e-07	3.36286e-05	Down
234	NDFIP2	-0.806314	0.922334	-6.42365	1.12612e-07	1.8367e-05	Down
235	GPR135	-0.805314	-2.27451	-2.79002	0.00799049	0.0255686	Down
236	IKZF2	-0.804039	3.35596	-5.02145	1.06972e-05	0.000213853	Down
237	C9orf41	-0.803445	1.32532	-5.3257	4.0133e-06	0.000117426	Down
238	IMPA1	-0.803215	2.97146	-5.14418	7.21045e-06	0.000167293	Down
239	BC045560	-0.802642	-2.15397	-2.56441	0.0141345	0.0404303	Down
240	CEP97	-0.802632	1.44011	-5.12292	7.721e-06	0.000175116	Down
241	KLHL2	-0.801346	4.52991	-5.09873	8.34594e-06	0.000184046	Down
242	ERN1	-0.800589	3.92401	-5.36002	3.59145e-06	0.000111626	Down
243	ZDHHC20	-0.800462	5.31256	-6.48735	9.152e-08	1.65671e-05	Down
244	NCKAP1	-0.800139	1.48276	-4.70558	2.9286e-05	0.000404721	Down
245	DYNC2H1	-0.799846	0.930936	-5.10522	8.17347e-06	0.000181702	Down
246	USP53	-0.799195	2.67776	-3.45182	0.00131414	0.00623676	Down
247	DDIT4	-0.798504	5.26703	-4.6573	3.41187e-05	0.00044677	Down
248	IDI2-AS1	-0.798129	-0.369625	-3.26985	0.00219723	0.00935272	Down
249	HIPK3	-0.798103	5.94281	-5.301	4.34705e-06	0.000122618	Down
250	LRRCC1	-0.796513	0.432969	-2.90277	0.00595356	0.0201217	Down
251	PARP15	-0.793299	4.55449	-4.74883	2.55333e-05	0.000367611	Down
252	CEP120	-0.79253	4.13033	-5.5981	1.65884e-06	7.21003e-05	Down
253	ROCK1	-0.792449	5.83882	-5.54548	1.96818e-06	7.95233e-05	Down
254	TTLL7	-0.790667	-1.94677	-2.54875	0.0146913	0.041611	Down
255	CEP57L1	-0.79001	0.114434	-3.72398	0.000596212	0.00341258	Down
256	AK124680	-0.789753	-1.74212	-2.47961	0.0173965	0.0476509	Down
257	KBTBD8	-0.78812	1.90144	-4.68647	3.11117e-05	0.000418875	Down
258	RP2	-0.787278	4.85288	-5.47193	2.49891e-06	8.97052e-05	Down
259	RAB11FIP2	-0.786996	2.74307	-5.51533	2.17062e-06	8.24799e-05	Down
260	AX747197	-0.78513	-1.82935	-3.16568	0.00293225	0.0117089	Down
261	N4BP2	-0.785063	2.2008	-4.51027	5.41973e-05	0.000614025	Down
262	WWC2	-0.784414	0.717441	-4.58032	4.34922e-05	0.000526799	Down
263	PPIP5K2	-0.784387	4.53773	-5.92749	5.67555e-07	4.17381e-05	Down
264	MAN1A2	-0.784084	3.02723	-6.43028	1.10206e-07	1.81543e-05	Down
265	RNF19A	-0.783472	5.36856	-5.92152	5.78701e-07	4.19953e-05	Down
266	FAM76B	-0.783149	3.22146	-4.63248	3.68996e-05	0.000473771	Down
267	LOC100506599	-0.781553	-1.34636	-2.51092	0.0161196	0.0447637	Down
268	LOC100190986	-0.781186	3.22218	-3.84291	0.000419039	0.00263704	Down
269	CLDN12	-0.779828	-0.423623	-3.71478	0.000612607	0.00348703	Down
270	MAP9	-0.779498	0.673457	-3.43309	0.00138629	0.00652469	Down
271	LOC284551	-0.778871	-1.09126	-2.84127	0.0069952	0.0229272	Down
272	ZNF107	-0.778814	3.15788	-4.07986	0.00020514	0.00154023	Down
273	KIAA1024	-0.778802	-0.0777386	-3.24014	0.00238681	0.00995319	Down
274	FAM169A	-0.778774	1.80639	-4.63481	3.663e-05	0.000471108	Down
275	AX748212	-0.778176	-0.423643	-4.37959	8.15163e-05	0.000795802	Down
276	NCAM1	-0.777066	3.36266	-4.10631	0.000189245	0.00145403	Down
277	VPS13C	-0.776028	5.6809	-6.86436	2.69002e-08	8.68878e-06	Down
278	C2orf69	-0.775867	2.03894	-4.45541	6.43533e-05	0.000686588	Down
279	AX747758	-0.775267	1.71322	-2.77619	0.0082809	0.0263237	Down
280	KPNA5	-0.774506	1.07741	-3.15329	0.00303376	0.0119931	Down
281	AK096314	-0.773877	1.37194	-4.23651	0.000126953	0.00108186	Down
282	ETV3	-0.771079	2.10433	-4.80233	2.15421e-05	0.000331648	Down
283	MIER3	-0.770525	2.27993	-4.09477	0.000196026	0.00148808	Down
284	RHOBTB3	-0.770514	1.64245	-4.95028	1.34366e-05	0.000243232	Down
285	RAB27B	-0.770149	2.47481	-4.1021	0.000191696	0.00146602	Down
286	KMT2C	-0.770122	5.75372	-7.397	4.8337e-09	3.80193e-06	Down
287	CCAR1	-0.769696	4.90981	-8.53861	1.32322e-10	9.54484e-07	Down
288	CCNT2	-0.76786	4.9035	-4.80771	2.11767e-05	0.000327246	Down
289	OXR1	-0.766242	3.96884	-4.8621	1.78078e-05	0.00029102	Down
290	FW339998	-0.765149	1.08119	-3.54156	0.00101541	0.0051295	Down
291	SACS	-0.765145	2.9964	-5.32817	3.9814e-06	0.000117117	Down
292	SUCO	-0.764767	4.01478	-4.77199	2.37235e-05	0.000352705	Down
293	HBT8	-0.763799	1.34099	-3.21003	0.00259465	0.0106402	Down
294	ZNF236	-0.762951	3.1624	-7.28036	7.02755e-09	4.63059e-06	Down
295	RB1CC1	-0.762215	4.78961	-4.16214	0.000159545	0.00127954	Down
296	USP9Y	-0.761308	4.46351	-4.94776	1.35453e-05	0.000243859	Down
297	MLLT4,MLL/AF6 fusion,BX649158	-0.761293	3.04202	-4.08788	0.000200186	0.00151408	Down
298	LOC595101,LOC440354	-0.760721	3.86214	-5.67453	1.29376e-06	6.42303e-05	Down
299	KIAA0754	-0.76039	-0.114883	-5.6647	1.33578e-06	6.52947e-05	Down
300	BC037952	-0.759524	3.74929	-5.45732	2.62018e-06	9.15023e-05	Down
301	PPP1R12A	-0.759264	5.70931	-5.63724	1.46057e-06	6.85468e-05	Down
302	SPOPL	-0.758714	4.92092	-4.90142	1.5708e-05	0.000269259	Down
303	CD69	-0.758595	2.56666	-2.76695	0.00848019	0.0268178	Down
304	NEDD1	-0.758236	3.3624	-5.67863	1.27659e-06	6.42303e-05	Down
305	MAP4K3	-0.757332	1.56478	-3.98058	0.0002772	0.00193899	Down
306	CHML	-0.757009	1.73669	-4.49969	5.60248e-05	0.000626543	Down
307	KIF5B	-0.756267	5.05759	-6.07183	3.54491e-07	3.36286e-05	Down
308	CEP290	-0.756169	2.49639	-3.63574	0.000772399	0.00417445	Down
309	TENM1	-0.755674	1.24202	-3.16521	0.00293607	0.0117132	Down
310	C5orf24	-0.755566	3.37155	-5.06417	9.32627e-06	0.000196024	Down
311	MAP4K5	-0.755505	3.75276	-6.57115	6.96793e-08	1.43478e-05	Down
312	PRPF38B	-0.754844	5.6862	-7.29011	6.81093e-09	4.63059e-06	Down
313	LRFN2	-0.753457	-0.604076	-2.48659	0.0171041	0.0470456	Down
314	ROCK2	-0.753183	3.03163	-5.84	7.54823e-07	4.76406e-05	Down
315	SLC5A3	-0.752751	3.69997	-5.59427	1.67958e-06	7.23209e-05	Down
316	ZFP37	-0.752506	-0.521365	-2.98179	0.00482735	0.0171784	Down
317	FAM63B	-0.751676	1.21262	-4.33065	9.48965e-05	0.000885145	Down
318	SPIRE1	-0.751559	1.11203	-4.56759	4.52697e-05	0.000541144	Down
319	DOCK4	-0.749933	2.43265	-2.47576	0.0175597	0.0480262	Down
320	ZNF281	-0.749898	3.53136	-5.3046	4.29683e-06	0.000121742	Down
321	PDGF,PDGFRB	-0.748781	2.58354	-2.98887	0.00473686	0.0169153	Down
322	CRIM1	-0.748061	1.60387	-4.82081	2.03121e-05	0.00031776	Down
323	ZNF25	-0.747997	2.96927	-5.429	2.87221e-06	9.69547e-05	Down
324	C4orf21	-0.747791	1.82389	-4.8582	1.80306e-05	0.000292629	Down
325	ZDHHC21	-0.745616	2.0725	-3.95575	0.000298762	0.00204722	Down
326	BC033061,PNISR	-0.745533	3.88943	-3.26254	0.00224252	0.0095013	Down
327	ZNF92	-0.74494	2.4641	-3.389	0.00157145	0.0072067	Down
328	SLC26A2	-0.744424	3.07167	-5.64871	1.40709e-06	6.67985e-05	Down
329	PHIP	-0.744313	4.9478	-4.45316	6.48061e-05	0.000688298	Down
330	ATAD2B	-0.744079	3.7587	-5.78676	8.97773e-07	5.2074e-05	Down
331	MYO9A	-0.744025	2.22451	-5.74594	1.02542e-06	5.61188e-05	Down
332	LOC100132111	-0.743742	-0.852531	-3.11634	0.00335657	0.0129856	Down
333	AK097143	-0.743097	3.26227	-4.38406	8.0389e-05	0.000790926	Down
334	LNX1	-0.743088	-1.70371	-2.56726	0.0140353	0.0402232	Down
335	CHORDC1	-0.74269	3.88436	-6.57797	6.81522e-08	1.43478e-05	Down
336	PCDH1	-0.742375	1.472	-3.72285	0.000598205	0.00342279	Down
337	KIAA1109	-0.74219	5.81891	-6.15087	2.73954e-07	2.89285e-05	Down
338	LYSMD3	-0.741223	3.43307	-4.55184	4.75686e-05	0.000559979	Down
339	NEK7	-0.740872	5.13572	-4.68197	3.15582e-05	0.000423682	Down
340	CADM1	-0.7395	1.41718	-3.94801	0.000305808	0.0020823	Down
341	ITGA4	-0.739121	6.94227	-5.34713	3.74443e-06	0.000113609	Down
342	SMIM13,AK129879	-0.738275	1.85135	-5.52339	2.11453e-06	8.18263e-05	Down
343	AK311005	-0.738247	-0.39102	-3.14245	0.00312527	0.0122963	Down
344	TMTC3	-0.738161	1.79944	-3.84589	0.000415334	0.00262138	Down
345	LOC100505933	-0.736949	-1.38743	-2.89068	0.00614608	0.0206748	Down
346	HOMER1	-0.736778	-1.34928	-2.56772	0.0140191	0.0401839	Down
347	DENND4C	-0.736718	4.30697	-5.99404	4.56845e-07	3.68997e-05	Down
348	MGC4836	-0.735997	3.27242	-4.63747	3.63227e-05	0.000468555	Down
349	MST4	-0.735924	4.97383	-6.74569	3.95233e-08	1.06732e-05	Down
350	PLEKHA8	-0.73531	2.77288	-6.60096	6.32435e-08	1.43478e-05	Down
351	CCNB3	-0.734632	-1.33334	-2.51817	0.0158363	0.0441034	Down
352	FNDC3A	-0.734179	4.44836	-6.49268	8.99473e-08	1.64634e-05	Down
353	SHPRH	-0.734169	3.23378	-5.14187	7.26414e-06	0.000168065	Down
354	C1orf27	-0.73396	3.0368	-5.72647	1.09251e-06	5.88112e-05	Down
355	OSBPL8	-0.733686	5.61905	-4.77684	2.33602e-05	0.000349195	Down
356	ZNF594	-0.733629	1.04248	-3.52765	0.00105701	0.00528283	Down
357	SPOCK1	-0.733015	-0.801028	-3.26013	0.00225764	0.0095359	Down
358	TRIM23	-0.732398	2.7984	-3.79152	0.000488255	0.0029397	Down
359	ANKRD50	-0.732187	1.77159	-4.28778	0.000108369	0.000973367	Down
360	AK308867	-0.731548	0.229598	-3.4534	0.00130818	0.00621387	Down
361	FAM115A	-0.731227	3.17956	-5.83361	7.70701e-07	4.82728e-05	Down
362	ATP11C	-0.730582	3.36145	-4.92724	1.44642e-05	0.00025456	Down
363	SP4	-0.729853	3.32718	-5.64755	1.41242e-06	6.68585e-05	Down
364	DQ595103	-0.729448	3.58867	-5.99745	4.51795e-07	3.68997e-05	Down
365	ZBTB1,AK055910	-0.729246	5.1002	-5.56161	1.86768e-06	7.69155e-05	Down
366	LRRC39	-0.728105	-0.55489	-2.85104	0.00681916	0.0224934	Down
367	SLC25A24	-0.727687	3.60252	-6.05976	3.68732e-07	3.38065e-05	Down
368	ZNF507	-0.727209	3.51787	-5.07983	8.86861e-06	0.000190473	Down
369	MAPK8	-0.726584	2.44778	-6.96882	1.91841e-08	7.34929e-06	Down
370	ATF2	-0.725969	4.37729	-6.55407	7.36596e-08	1.47975e-05	Down
371	FAR1	-0.725891	5.31087	-5.04644	9.87261e-06	0.000202782	Down
372	DCAF4L1	-0.724725	0.197868	-3.17068	0.00289218	0.0116033	Down
373	RICTOR	-0.724236	5.61343	-4.04419	0.000228639	0.00167023	Down
374	CCDC82,AK313893	-0.723644	3.18343	-2.83286	0.00715033	0.0233289	Down
375	ATE1	-0.723209	2.10154	-5.48698	2.3798e-06	8.81134e-05	Down
376	GOLGA6L5	-0.722922	0.328466	-2.75334	0.00878198	0.0275816	Down
377	FUT11	-0.722314	3.06411	-5.20577	5.91234e-06	0.000145471	Down
378	ATAD1	-0.719789	3.71419	-4.35272	8.86169e-05	0.000843181	Down
379	TMEM17	-0.718092	-1.79444	-2.5035	0.0164144	0.0454444	Down
380	FAM179B	-0.717978	2.35915	-4.51071	5.41227e-05	0.000613602	Down
381	ANKRD12	-0.717288	5.34696	-4.32915	9.53385e-05	0.000887294	Down
382	SCML2	-0.717249	-0.726599	-2.59105	0.0132314	0.0382589	Down
383	TMEM182	-0.71722	-0.246713	-3.81661	0.000453189	0.00278604	Down
384	KBTBD7	-0.716702	2.93625	-4.74507	2.58396e-05	0.000370612	Down
385	TRIM2	-0.716429	-0.383961	-3.18848	0.00275384	0.0111624	Down
386	SPTSSB	-0.716307	-0.426885	-2.73804	0.00913303	0.0284674	Down
387	MYO6	-0.71629	2.23367	-4.37947	8.15464e-05	0.000795802	Down
388	FGD4	-0.716209	3.44997	-4.89585	1.59897e-05	0.000271545	Down
389	PM20D2	-0.716071	2.78223	-5.21467	5.74506e-06	0.000143274	Down
390	MBNL2	-0.715814	3.0086	-5.6812	1.26596e-06	6.39997e-05	Down
391	ARFGEF2	-0.715765	4.45506	-7.43064	4.33996e-09	3.76275e-06	Down
392	CASP8AP2	-0.714658	3.75499	-3.44106	0.00135515	0.00640371	Down
393	SRSF10,BX648939	-0.714508	3.88366	-3.50992	0.0011124	0.00550285	Down
394	GOLIM4	-0.71417	1.43363	-5.46141	2.58569e-06	9.10131e-05	Down
395	CSGALNACT2	-0.713498	5.20424	-6.38068	1.29528e-07	1.96064e-05	Down
396	PHF20L1	-0.713277	5.262	-5.00284	1.1355e-05	0.000221017	Down
397	C1orf21	-0.713208	3.94309	-3.12259	0.00329981	0.0128151	Down
398	G2E3	-0.712443	2.86062	-4.29518	0.000105917	0.000954996	Down
399	SLC2A13	-0.712114	0.504745	-3.62973	0.00078605	0.00422329	Down
400	PRSS23	-0.711712	4.13012	-3.95631	0.000298256	0.00204504	Down
401	PIKFYVE	-0.711705	4.88471	-5.62856	1.50242e-06	6.93537e-05	Down
402	ATM	-0.711356	7.30589	-5.66688	1.32636e-06	6.52213e-05	Down
403	SNX29P2	-0.711105	5.72742	-4.13105	0.000175475	0.00137451	Down
404	GLCCI1	-0.709143	4.13916	-7.80465	1.3184e-09	1.67061e-06	Down
405	UFL1	-0.708954	3.9715	-4.19233	0.000145431	0.00119627	Down
406	LOC100132215	-0.708788	-0.748685	-3.52541	0.00106385	0.00531376	Down
407	FAM160B1	-0.708729	4.35474	-5.76769	9.55298e-07	5.38925e-05	Down
408	GP2	-0.707626	-2.06175	-2.55812	0.0143556	0.0408922	Down
409	PSD3	-0.707288	-0.729618	-3.79637	0.000481289	0.00291296	Down
410	GMCL1	-0.706833	3.49902	-5.80368	8.49641e-07	5.07798e-05	Down
411	UBXN7	-0.705566	3.10946	-6.17656	2.51936e-07	2.80695e-05	Down
412	C2CD5	-0.705264	4.97017	-7.92307	9.06483e-10	1.50119e-06	Down
413	FOXN2	-0.705078	4.77809	-5.15637	6.93286e-06	0.000162885	Down
414	TMEM170B	-0.703763	3.98959	-4.1238	0.000179405	0.00139732	Down
415	ZNF449	-0.70289	2.14074	-4.58628	4.2685e-05	0.000519857	Down
416	HERC2P3	-0.702361	3.38633	-2.97198	0.00495537	0.0175209	Down
417	ZNF680	-0.702045	1.00951	-2.60603	0.0127472	0.0371522	Down
418	X06774,AK291611	-0.701709	2.73669	-4.50595	5.49377e-05	0.000619008	Down
419	KLRC3,KLRC2	-0.701633	3.61076	-2.70576	0.00991687	0.0304323	Down
420	ARHGAP12	-0.701538	3.2156	-4.41278	7.35109e-05	0.000743368	Down
421	LOC284757	-0.70087	0.00408345	-2.87898	0.006338	0.0211949	Down
422	KIAA1468	-0.700847	4.84573	-5.46437	2.56101e-06	9.05311e-05	Down
423	TNFRSF19	-0.700841	-1.01076	-3.33803	0.00181494	0.00804777	Down
424	SLC38A2	-0.700319	6.2977	-5.34459	3.77542e-06	0.000113701	Down
425	AX746564,AB007962	-0.700184	1.22072	-3.27445	0.00216923	0.00925504	Down
426	POLI	-0.699864	3.62257	-3.79253	0.000486799	0.00293635	Down
427	ZNF573	-0.699675	-0.784433	-3.09457	0.00356174	0.013561	Down
428	PTCH1	-0.699656	3.90081	-4.89611	1.59766e-05	0.000271545	Down
429	FW340055	-0.699508	0.567657	-3.13955	0.00315019	0.0123673	Down
430	PER3	-0.699358	1.97537	-4.6591	3.39245e-05	0.000444935	Down
431	SMAD5	-0.698917	3.60398	-5.8066	8.41597e-07	5.07798e-05	Down
432	PKD2	-0.698864	2.5998	-4.72187	2.78129e-05	0.000388602	Down
433	IL18R1	-0.6988	4.20376	-5.96458	5.02906e-07	3.8712e-05	Down
434	PHOSPHO2-KLHL23,KLHL23	-0.6986	-0.813746	-2.784	0.00811565	0.0258937	Down
435	C1orf192	-0.696902	-1.78523	-2.78406	0.00811442	0.0258937	Down
436	PPP4R2	-0.696818	3.61572	-5.38538	3.30834e-06	0.000105822	Down
437	ERBB2IP	-0.696529	6.20502	-5.629	1.50027e-06	6.93537e-05	Down
438	MOB1B	-0.696166	2.97809	-4.18236	0.000149953	0.00122645	Down
439	E2F3	-0.696046	4.73909	-6.46818	9.74122e-08	1.72921e-05	Down
440	HACE1	-0.69586	1.77901	-5.53934	2.00782e-06	8.06455e-05	Down
441	ZNF432	-0.695759	1.68335	-3.39289	0.00155424	0.00714367	Down
442	TWSG1	-0.695643	1.66278	-5.02462	1.05889e-05	0.000211968	Down
443	ETNK1	-0.695195	4.68187	-4.83294	1.95423e-05	0.000309538	Down
444	LOC100652772	-0.695093	1.14004	-4.90285	1.56362e-05	0.000268817	Down
445	FCHO2	-0.694645	3.74374	-4.3334	9.40928e-05	0.000880676	Down
446	SREK1	-0.694435	4.54222	-6.20678	2.28296e-07	2.75565e-05	Down
447	NPTX1	-0.693554	-1.24343	-2.48977	0.0169726	0.0467543	Down
448	PELI1,AK026714	-0.693061	6.2513	-4.36897	8.42513e-05	0.000815436	Down
449	TMF1	-0.692939	4.74814	-5.40455	3.1091e-06	0.000101975	Down
450	TP53INP1	-0.692906	6.24614	-5.68765	1.23966e-06	6.35257e-05	Down
451	ERRFI1	-0.692749	-0.37823	-4.20262	0.000140905	0.00116933	Down
452	DENND1B	-0.692104	3.02906	-4.00304	0.000259005	0.00184143	Down
453	FAM199X	-0.690851	4.35598	-5.79933	8.61753e-07	5.08805e-05	Down
454	ZNF827	-0.690574	1.36325	-4.32718	9.59253e-05	0.000889239	Down
455	TRUB1	-0.6903	2.05023	-4.33633	9.32408e-05	0.000875189	Down
456	CPNE8	-0.690285	2.2055	-4.62661	3.75903e-05	0.000478905	Down
457	ARL6	-0.690093	-0.837134	-2.702	0.010012	0.0306671	Down
458	LOC100132891	-0.689931	0.0654058	-4.23232	0.0001286	0.00109197	Down
459	ELOVL6	-0.689685	1.86386	-3.61017	0.000832179	0.00441907	Down
460	MIRLET7DHG	-0.689576	1.05258	-3.68113	0.0006763	0.00376757	Down
461	CCDC14	-0.68936	3.91391	-4.52071	5.24522e-05	0.000600622	Down
462	HAUS6	-0.687399	3.81053	-5.52723	2.08836e-06	8.11356e-05	Down
463	SFMBT2	-0.686198	4.24829	-6.79424	3.37642e-08	9.9321e-06	Down
464	GSAP	-0.68617	5.18647	-5.00166	1.1398e-05	0.000221153	Down
465	POLK	-0.685106	3.19268	-4.63476	3.6635e-05	0.000471108	Down
466	AK096766	-0.68457	1.59292	-2.5328	0.0152789	0.0428992	Down
467	ABCB10	-0.683958	3.34222	-5.4447	2.72965e-06	9.36783e-05	Down
468	SLK	-0.683375	4.98111	-4.48832	5.80566e-05	0.00063971	Down
469	PRKAA1	-0.683017	5.14217	-6.7299	4.16012e-08	1.0884e-05	Down
470	PLCB1	-0.682955	1.19164	-5.09258	8.5127e-06	0.00018525	Down
471	ANKRD36	-0.682684	2.49952	-3.30374	0.00199855	0.00866599	Down
472	FBXO30	-0.682503	3.05303	-4.83655	1.93185e-05	0.00030685	Down
473	EFR3A	-0.682346	5.32669	-6.92184	2.23329e-08	8.17532e-06	Down
474	KIAA1107	-0.682102	0.371625	-3.25056	0.00231863	0.00974106	Down
475	CD2AP	-0.681999	3.29864	-4.50005	5.5963e-05	0.000626543	Down
476	BC043582,SPATA13	-0.681998	6.52199	-6.17159	2.56054e-07	2.80695e-05	Down
477	PDE4D,BX641110	-0.681917	3.61124	-5.30253	4.32557e-06	0.000122221	Down
478	OTUD4	-0.68138	4.61786	-7.18812	9.45467e-09	5.19812e-06	Down
479	KLRD1	-0.680597	6.32111	-5.81711	8.13275e-07	5.0365e-05	Down
480	PDP1	-0.679824	3.74691	-5.27984	4.65477e-06	0.000126531	Down
481	JAK2	-0.67955	4.85284	-4.50899	5.44165e-05	0.000615239	Down
482	AK021888	-0.679136	0.40684	-3.62858	0.000788693	0.00423059	Down
483	TMEM165	-0.679042	4.42481	-7.89816	9.80695e-10	1.50119e-06	Down
484	SNX13	-0.679	4.29635	-4.65911	3.39232e-05	0.000444935	Down
485	ENPP5	-0.678751	1.9308	-4.67558	3.22024e-05	0.000430228	Down
486	LBR	-0.678736	6.81012	-6.0471	3.84263e-07	3.38065e-05	Down
487	PPTC7	-0.678257	4.4365	-4.68915	3.08491e-05	0.000418252	Down
488	DNAJB4	-0.678168	0.341294	-3.38799	0.00157596	0.00722337	Down
489	CDC14A	-0.678142	3.99005	-4.28269	0.000110088	0.000982807	Down
490	FAM172A,MIR2277	-0.678086	3.63475	-6.53651	7.79917e-08	1.51148e-05	Down
491	FAM222A	-0.677552	-0.865029	-3.05389	0.00397708	0.014729	Down
492	SMC4	-0.677188	4.4721	-5.84504	7.42519e-07	4.7469e-05	Down
493	SMG1P1	-0.676903	3.70406	-4.26782	0.000115263	0.00101104	Down
494	GOLGA8B	-0.676797	6.33215	-3.11593	0.00336035	0.0129972	Down
495	TRMT13	-0.675971	2.85901	-3.09898	0.00351923	0.0134444	Down
496	ARID4B	-0.675602	4.7655	-4.82341	2.01444e-05	0.00031664	Down
497	SLC12A2	-0.674846	2.01505	-6.26944	1.86119e-07	2.4877e-05	Down
498	PRPF39	-0.674352	4.03611	-3.94573	0.00030792	0.00209256	Down
499	DMXL1	-0.674266	3.74898	-5.39728	3.18316e-06	0.000103221	Down
500	CSNK1G3	-0.673996	3.19413	-4.31852	9.85335e-05	0.000904257	Down
501	TMEM65	-0.673337	2.35935	-5.23897	5.31164e-06	0.000136291	Down
502	AUTS2	-0.673207	3.54311	-4.51302	5.37328e-05	0.000610863	Down
503	TTC14	-0.672734	5.15274	-4.06789	0.000212747	0.00158786	Down
504	MBNL1	-0.67242	7.32607	-4.80432	2.14059e-05	0.000330167	Down
505	SRSF11	-0.672211	6.43517	-4.8383	1.92117e-05	0.000305772	Down
506	DPP8	-0.671992	3.53356	-5.59658	1.66704e-06	7.22663e-05	Down
507	UHMK1	-0.669852	6.06176	-5.4717	2.50081e-06	8.97052e-05	Down
508	GABPA	-0.668564	3.88775	-5.40907	3.06392e-06	0.000100742	Down
509	FIGNL1	-0.668358	1.64439	-4.30152	0.00010386	0.000943258	Down
510	DIP2A	-0.667803	5.88001	-6.07434	3.51606e-07	3.36286e-05	Down
511	LRRC40	-0.667752	2.55214	-4.30491	0.000102775	0.000936401	Down
512	UGCG	-0.667725	2.54999	-4.97897	1.22575e-05	0.000230393	Down
513	FMR1	-0.667313	4.66729	-4.75926	2.47022e-05	0.000362027	Down
514	APC	-0.667245	4.48796	-6.44121	1.06351e-07	1.78519e-05	Down
515	MKNK1-AS1	-0.666431	-0.368081	-3.2064	0.0026208	0.0107341	Down
516	PTGS2	-0.665995	3.78691	-3.43135	0.0013932	0.00655157	Down
517	DPY19L1,AJ011981	-0.665616	3.42823	-5.7846	9.04111e-07	5.21012e-05	Down
518	NEDD4	-0.663712	1.94854	-4.3533	8.84562e-05	0.000843181	Down
519	MFN1	-0.663711	4.16023	-4.75287	2.52081e-05	0.000364257	Down
520	PDE3B	-0.663694	5.38736	-4.78452	2.27974e-05	0.000343903	Down
521	KAT2B	-0.663463	5.67945	-6.53765	7.77011e-08	1.51148e-05	Down
522	DLG5	-0.663277	3.27931	-3.76235	0.00053235	0.00312746	Down
523	KLHL15	-0.663259	2.26334	-4.40139	7.61679e-05	0.000760433	Down
524	UBA6	-0.662845	4.54609	-5.39467	3.21023e-06	0.00010369	Down
525	ANKIB1	-0.66251	4.21295	-6.04262	3.89926e-07	3.38065e-05	Down
526	DQ586822	-0.662464	-1.40992	-2.50908	0.0161924	0.044913	Down
527	PAPD5	-0.662294	3.06303	-5.67752	1.28123e-06	6.42303e-05	Down
528	RAB8B	-0.661936	5.81976	-5.30974	4.226e-06	0.000120932	Down
529	UBR1	-0.661702	4.20054	-7.23929	8.01922e-09	5.08079e-06	Down
530	MBLAC2	-0.66038	1.36876	-3.26058	0.0022548	0.00952882	Down
531	MIPOL1	-0.660079	2.88268	-4.96387	1.28648e-05	0.000237048	Down
532	PGAP1	-0.660026	0.491061	-2.95595	0.00517159	0.0180912	Down
533	NME8	-0.659804	1.60205	-3.31186	0.0019535	0.00851323	Down
534	GOLGA6L9	-0.659366	1.85502	-3.01339	0.00443559	0.0160412	Down
535	LIN9	-0.659102	0.530947	-2.53022	0.0153757	0.0431194	Down
536	LOC389765	-0.658924	0.836647	-3.67186	0.000694924	0.00385156	Down
537	PCMTD2	-0.658765	4.99135	-4.98765	1.19213e-05	0.000227305	Down
538	AX747795	-0.658417	1.33986	-3.43263	0.00138813	0.00653149	Down
539	NIPA1	-0.658196	3.41272	-5.31903	4.1008e-06	0.000118721	Down
540	TRPV3	-0.657568	0.587643	-3.81384	0.000456936	0.00280131	Down
541	ZNF684	-0.657332	0.493258	-3.82357	0.000443901	0.00274368	Down
542	UBXN4	-0.657055	6.1226	-6.44856	1.03838e-07	1.77069e-05	Down
543	LIN52	-0.656845	2.04815	-4.92332	1.46462e-05	0.000256983	Down
544	LOC100132247,LOC23117,DKFZp779K0112	-0.656015	4.23025	-2.95292	0.00521335	0.0181871	Down
545	LNPEP	-0.655801	2.94121	-7.08904	1.30111e-08	5.95365e-06	Down
546	LATS1	-0.654781	4.10005	-6.71203	4.40854e-08	1.11171e-05	Down
547	CCP110	-0.654648	3.2077	-6.0337	4.01436e-07	3.42635e-05	Down
548	BCAT1	-0.654566	1.70989	-3.59188	0.000877637	0.00459692	Down
549	ROS1,GOPC,AJ420595	-0.654546	4.28357	-4.37586	8.24675e-05	0.000802889	Down
550	CHIC1	-0.654357	2.77028	-3.79371	0.000485092	0.00293245	Down
551	CCDC18	-0.653971	1.12676	-4.01842	0.000247223	0.00177416	Down
552	ACSL4	-0.653941	5.31581	-4.33299	9.42121e-05	0.000881292	Down
553	ATL2	-0.653357	3.53533	-6.36105	1.38083e-07	2.0055e-05	Down
554	TBC1D8B	-0.652022	3.18945	-5.05451	9.62021e-06	0.000200089	Down
555	KIF27	-0.65036	2.09414	-3.38758	0.00157782	0.00722986	Down
556	SP3	-0.649633	6.07253	-5.03978	1.00862e-05	0.000205887	Down
557	LARP4	-0.649467	3.30844	-6.26243	1.9042e-07	2.4877e-05	Down
558	MFAP3L	-0.649144	1.79066	-2.90928	0.00585221	0.0198647	Down
559	PPP2R5E	-0.648543	3.7657	-6.3397	1.4803e-07	2.08418e-05	Down
560	SLC25A46	-0.648252	3.58303	-5.25827	4.99073e-06	0.000130703	Down
561	AX746968	-0.647914	2.35854	-4.29612	0.000105611	0.000953799	Down
562	TMEM168	-0.647836	3.82178	-4.35512	8.79587e-05	0.000839968	Down
563	CUL5	-0.647676	3.70873	-4.19673	0.000143482	0.00118654	Down
564	SLFN12L	-0.64608	1.90124	-4.76828	2.40041e-05	0.000354955	Down
565	CDH1	-0.645768	-0.797104	-3.4168	0.00145215	0.00676317	Down
566	GALNT7	-0.645345	4.02821	-5.7934	8.78581e-07	5.14355e-05	Down
567	PRDM10	-0.644711	3.3546	-6.89891	2.40533e-08	8.43819e-06	Down
568	DPY19L4	-0.644554	2.37592	-3.82615	0.000440504	0.00273209	Down
569	KLRC1	-0.644352	2.86193	-2.4662	0.017971	0.0489094	Down
570	CTDSPL2	-0.644053	3.83542	-4.74296	2.60135e-05	0.000371624	Down
571	CCDC126	-0.643594	2.0786	-4.11122	0.000186431	0.0014398	Down
572	AKAP11	-0.643438	4.30822	-4.84892	1.85724e-05	0.00029965	Down
573	RIMKLA	-0.643016	-0.432543	-3.55207	0.000985012	0.00501115	Down
574	AK026379	-0.642416	2.75304	-4.48922	5.78926e-05	0.000638721	Down
575	ZFYVE16	-0.641025	4.65452	-4.05272	0.000222793	0.00163897	Down
576	KLHL8	-0.64096	3.5221	-4.95166	1.33771e-05	0.000243232	Down
577	C5orf58	-0.64081	0.896722	-3.04627	0.00405979	0.0149827	Down
578	LYPLA1	-0.640716	4.22144	-5.44096	2.763e-06	9.46255e-05	Down
579	KLHDC1	-0.640276	0.517157	-3.04164	0.00411077	0.0151086	Down
580	NHLRC2,AK000154	-0.638943	3.86577	-5.52182	2.12531e-06	8.18263e-05	Down
581	LRIT3	-0.638755	-1.21579	-2.7716	0.00837924	0.0265649	Down
582	TLR3	-0.638035	-0.00236488	-2.5124	0.0160616	0.0446326	Down
583	TNPO1	-0.637302	5.43202	-6.24565	2.01126e-07	2.50996e-05	Down
584	PPM1B	-0.63686	4.94123	-5.865	6.95767e-07	4.6194e-05	Down
585	UTRN	-0.636825	6.00986	-6.02953	4.06922e-07	3.43994e-05	Down
586	LOC256021	-0.636701	0.658273	-4.61163	3.94087e-05	0.000495179	Down
587	PDIK1L	-0.63645	2.52135	-3.56544	0.000947628	0.00487212	Down
588	FAM126B	-0.636365	5.10536	-4.12167	0.000180575	0.00140511	Down
589	ATAD5	-0.635901	0.866899	-3.5035	0.00113316	0.00558042	Down
590	MED13L	-0.635113	6.18614	-4.58844	4.23949e-05	0.000518465	Down
591	DNA2	-0.634379	1.18013	-4.427	7.03212e-05	0.000725361	Down
592	GOLGA4	-0.634358	4.60193	-5.03702	1.0176e-05	0.000207461	Down
593	SMC6	-0.633923	3.98341	-4.28897	0.000107971	0.000970328	Down
594	MORC3,BC058002	-0.633712	5.24756	-4.87841	1.69053e-05	0.000282148	Down
595	RIF1	-0.633355	3.82522	-3.85195	0.000407887	0.00259339	Down
596	KATNAL1	-0.632759	1.71903	-5.59326	1.68514e-06	7.23209e-05	Down
597	ZNF615	-0.632577	2.39468	-3.90069	0.000352538	0.00230726	Down
598	RAB33B	-0.63178	3.27896	-4.14929	0.000165953	0.00131937	Down
599	KIT,DL490879	-0.63166	0.900663	-3.1094	0.00342076	0.0131567	Down
600	AGAP1	-0.63151	2.71947	-3.57255	0.000928288	0.00478913	Down
601	SYNJ1	-0.631169	4.49161	-4.8709	1.73151e-05	0.000286376	Down
602	ATRX	-0.631092	4.92106	-5.62575	1.51619e-06	6.97661e-05	Down
603	B3GNT5	-0.630075	2.87557	-2.69433	0.0102088	0.031085	Down
604	RGS18	-0.629966	5.51225	-2.98743	0.00475507	0.0169693	Down
605	SDPR	-0.629478	4.40836	-2.96674	0.00502507	0.0177293	Down
606	SMG1,AK123332	-0.629328	6.76135	-6.17125	2.56338e-07	2.80695e-05	Down
607	BMS1P6	-0.629281	0.307878	-2.92252	0.00565103	0.0193412	Down
608	ICK	-0.629239	3.46934	-6.98479	1.82187e-08	7.14562e-06	Down
609	CEP170	-0.629113	4.41783	-5.33314	3.91789e-06	0.000116078	Down
610	GPR34	-0.629106	1.28697	-3.3499	0.0017552	0.00784623	Down
611	STXBP4	-0.628833	-0.209826	-3.23871	0.00239628	0.00997824	Down
612	AK055323	-0.628563	1.9882	-4.28409	0.000109613	0.000979741	Down
613	CCDC171	-0.628506	-1.04996	-3.09735	0.0035349	0.0134914	Down
614	SUZ12	-0.627844	4.53488	-4.89897	1.58313e-05	0.00027068	Down
615	TMEM64	-0.626913	2.82583	-5.62214	1.53411e-06	7.02296e-05	Down
616	CYP1B1	-0.626011	3.68462	-2.88069	0.00630974	0.0211164	Down
617	TGFBR1	-0.625729	5.57208	-5.29469	4.43668e-06	0.000123997	Down
618	ZMYND11	-0.625541	4.68772	-5.79272	8.80521e-07	5.14355e-05	Down
619	ZNF791	-0.625266	2.79702	-5.51718	2.1576e-06	8.22734e-05	Down
620	MAP3K1	-0.624581	6.2369	-5.28849	4.52652e-06	0.000124721	Down
621	CASC4	-0.624351	5.15005	-6.4473	1.04266e-07	1.77069e-05	Down
622	PFKFB2	-0.623882	3.52158	-5.09338	8.4908e-06	0.00018525	Down
623	MANEA	-0.623813	2.54896	-3.42378	0.00142356	0.00665579	Down
624	PIK3C2A	-0.623086	3.82815	-4.98325	1.20905e-05	0.000228665	Down
625	SMCHD1	-0.622385	8.01602	-3.9776	0.000279709	0.00195239	Down
626	ADD3	-0.62222	7.18747	-4.66395	3.3409e-05	0.000440983	Down
627	BBS10	-0.621731	2.88502	-4.08578	0.000201469	0.0015196	Down
628	ARID4A	-0.621554	4.66403	-4.47133	6.12273e-05	0.000665301	Down
629	RBM25	-0.621275	6.40344	-6.58769	6.60319e-08	1.43478e-05	Down
630	GUCY1A3	-0.621171	1.64084	-2.93516	0.00546508	0.0188416	Down
631	CCDC117	-0.62097	4.61568	-8.36097	2.29629e-10	9.54484e-07	Down
632	SLC9A7P1	-0.620402	1.20551	-3.67388	0.000690826	0.0038394	Down
633	BRMS1L	-0.620192	0.672611	-3.58252	0.000901832	0.00469529	Down
634	RALGAPA1	-0.61993	4.03915	-5.89334	6.34371e-07	4.38152e-05	Down
635	PRKAR2A	-0.619708	2.98559	-4.87699	1.69821e-05	0.000283144	Down
636	EXOC5	-0.619501	4.30587	-5.27767	4.68747e-06	0.000126816	Down
637	MIS18BP1	-0.618836	4.42594	-5.48616	2.38617e-06	8.81134e-05	Down
638	IQGAP2	-0.618522	5.97814	-5.16162	6.81646e-06	0.00016064	Down
639	ZNF624	-0.61843	1.56213	-3.81328	0.000457691	0.00280489	Down
640	GNPTAB	-0.618369	5.70659	-6.81009	3.20734e-08	9.60627e-06	Down
641	AK095439	-0.618117	-0.723894	-3.53508	0.00103458	0.00520386	Down
642	IFT80	-0.6179	3.29396	-3.3568	0.00172134	0.00773304	Down
643	ACER2	-0.617622	-0.694227	-2.75355	0.00877721	0.0275719	Down
644	LCOR,C10orf12	-0.617567	3.99839	-4.93755	1.39949e-05	0.000248962	Down
645	MPZL3	-0.616787	2.95056	-3.78728	0.000494436	0.00296284	Down
646	NBEAL1	-0.615964	-0.998692	-2.52883	0.0154282	0.0432373	Down
647	SETBP1	-0.615357	2.53237	-5.622	1.53479e-06	7.02296e-05	Down
648	ZNF217	-0.614798	6.47819	-5.86717	6.90868e-07	4.6194e-05	Down
649	B3GAT1	-0.614188	3.94187	-2.98163	0.00482931	0.0171784	Down
650	PMS1	-0.61332	2.85564	-4.36598	8.50398e-05	0.000818738	Down
651	FAM208B	-0.613314	4.94368	-5.16639	6.71255e-06	0.000159331	Down
652	ZNF430	-0.613208	3.10462	-4.45355	6.47269e-05	0.000688003	Down
653	ATP11B	-0.612306	6.02369	-5.48009	2.43363e-06	8.85355e-05	Down
654	RFX7	-0.612262	3.74256	-4.82548	2.00122e-05	0.000315461	Down
655	GNG2	-0.612114	6.80605	-6.87784	2.57518e-08	8.68878e-06	Down
656	HIPK2	-0.612009	4.99316	-5.99097	4.61443e-07	3.70798e-05	Down
657	FCRL6	-0.610219	5.78104	-3.86362	0.00039391	0.00252486	Down
658	FBXL17	-0.610194	3.1779	-5.67494	1.29203e-06	6.42303e-05	Down
659	CASD1	-0.609518	3.18149	-3.67251	0.000693617	0.00384586	Down
660	ZNF654	-0.609301	3.0643	-4.045	0.000228079	0.00166808	Down
661	MED13	-0.609235	5.14838	-5.87821	6.66448e-07	4.49935e-05	Down
662	YOD1	-0.609058	3.51141	-4.57096	4.47925e-05	0.000537412	Down
663	RNPC3	-0.608863	3.45013	-4.43058	6.95411e-05	0.000720858	Down
664	WRN	-0.60877	2.7135	-6.28233	1.78463e-07	2.46248e-05	Down
665	UEVLD	-0.6086	2.17677	-5.19123	6.1961e-06	0.000150766	Down
666	ST6GALNAC3	-0.608222	0.452636	-2.85792	0.00669769	0.0221682	Down
667	TMEM106B	-0.607915	3.63814	-3.91285	0.000339915	0.00224967	Down
668	JMY	-0.607793	3.19643	-4.43801	6.79476e-05	0.000710667	Down
669	PLAGL1,HYMAI	-0.607641	4.02311	-3.8453	0.000416058	0.00262461	Down
670	BEND4	-0.607625	0.503763	-3.11713	0.00334942	0.0129641	Down
671	PTPN22	-0.607393	5.10084	-4.95751	1.31291e-05	0.000240842	Down
672	USP45	-0.606903	1.75938	-3.9536	0.000300706	0.00205679	Down
673	GZMB	-0.606537	7.03262	-3.25328	0.0023011	0.00968719	Down
674	AK097658	-0.606288	-0.998348	-2.60257	0.0128577	0.0374016	Down
675	SLFN5	-0.60602	4.98788	-4.52674	5.14698e-05	0.000593741	Down
676	DCK	-0.605688	5.06752	-6.39737	1.22676e-07	1.92462e-05	Down
677	FBXL3	-0.605141	5.01191	-5.30701	4.2634e-06	0.000121718	Down
678	FGFR1OP2	-0.604765	4.67756	-4.83891	1.9174e-05	0.000305468	Down
679	ZBTB26	-0.604746	1.53136	-3.50134	0.00114022	0.00560015	Down
680	LACC1	-0.604531	1.09969	-3.86199	0.000395839	0.00253426	Down
681	SLC35A3	-0.60413	2.7338	-4.56771	4.52525e-05	0.000541144	Down
682	FGFBP2	-0.603757	6.69014	-3.06389	0.00387097	0.014413	Down
683	ZZZ3	-0.602686	3.71825	-4.34453	9.08967e-05	0.000861531	Down
684	PAXBP1	-0.602539	4.45102	-4.42449	7.08757e-05	0.000730108	Down
685	NKTR	-0.602191	7.01842	-5.01346	1.09746e-05	0.000217551	Down
686	PJA2	-0.602165	6.31012	-4.60595	4.01206e-05	0.000498672	Down
687	BACH1	-0.601887	6.36437	-3.4341	0.00138233	0.00650788	Down
688	SIGLEC6	-0.601687	0.793151	-3.21335	0.00257092	0.0105536	Down
689	CEP135	-0.601642	2.80616	-4.53712	4.98189e-05	0.000579829	Down
690	AK127270	-0.601613	-0.996971	-3.09972	0.00351216	0.0134236	Down
691	CD226	-0.60117	3.53204	-3.97367	0.000283046	0.00196984	Down
692	ADAM10	-0.601088	5.90587	-5.10139	8.27496e-06	0.000183217	Down
693	GNAI1	-0.601039	-1.11724	-2.50634	0.0163011	0.045161	Down
694	RNF11	-0.600745	5.16559	-4.90914	1.53252e-05	0.000264902	Down
695	BIRC2	-0.600551	5.26603	-4.47095	6.12997e-05	0.00066565	Down
696	BC040909,AK096291	-0.600217	-0.253587	-3.12625	0.00326694	0.0127277	Down
697	LRRK2	-0.600165	7.64099	-3.2235	0.00249959	0.0103249	Down
698	WSB1	-0.599365	6.5879	-5.56056	1.87407e-06	7.69155e-05	Down
699	SCYL2	-0.598924	4.67322	-5.50374	2.25381e-06	8.39979e-05	Down
700	VASH2	-0.598731	-1.56659	-2.54259	0.0149155	0.0420868	Down
701	ARHGAP11A	-0.59795	1.71232	-3.92195	0.000330747	0.00220315	Down
702	ZMYM2	-0.597648	5.51566	-4.52618	5.156e-05	0.000594271	Down
703	SEPSECS	-0.597615	3.14466	-4.5393	4.94786e-05	0.000577647	Down
704	CHD1	-0.597581	5.34294	-4.31859	9.85134e-05	0.000904257	Down
705	ATXN7	-0.597436	5.35508	-5.50376	2.25367e-06	8.39979e-05	Down
706	FYTTD1	-0.597046	5.04386	-6.72487	4.22858e-08	1.0884e-05	Down
707	SEC23A	-0.596982	4.22043	-6.54248	7.64902e-08	1.51148e-05	Down
708	RB1	-0.596214	4.3799	-5.80044	8.58636e-07	5.08788e-05	Down
709	TIA1	-0.596036	5.5955	-4.53698	4.98414e-05	0.000579829	Down
710	DICER1	-0.595964	5.97011	-4.99747	1.1552e-05	0.000223091	Down
711	ZNF284	-0.595316	1.4181	-2.97335	0.00493735	0.0174835	Down
712	SACM1L	-0.595234	5.39335	-5.22509	5.55509e-06	0.000141	Down
713	NAB1	-0.594681	3.99151	-4.56181	4.61e-05	0.000548307	Down
714	QKI	-0.594256	5.96214	-4.71937	2.80335e-05	0.000391021	Down
715	RDX	-0.594122	2.84878	-5.01423	1.09476e-05	0.000217277	Down
716	RNFT1	-0.593834	3.54582	-4.87624	1.70224e-05	0.000283243	Down
717	CAMSAP2	-0.593756	0.657899	-3.26477	0.00222864	0.00945464	Down
718	SLMAP	-0.593655	4.36274	-4.97202	1.25334e-05	0.000233028	Down
719	SLC36A4	-0.592901	2.38099	-5.00222	1.13776e-05	0.000221017	Down
720	PRKAR1A	-0.592748	7.42989	-4.46282	6.28782e-05	0.000677875	Down
721	PTPN11	-0.592713	5.04779	-7.07283	1.37095e-08	6.07114e-06	Down
722	SMEK2	-0.592612	5.68988	-5.14561	7.17737e-06	0.000166995	Down
723	FAM91A1	-0.592503	5.22432	-4.9427	1.37662e-05	0.000245688	Down
724	DDX3X	-0.592497	7.88274	-4.80067	2.16561e-05	0.00033278	Down
725	GALNT3	-0.592464	3.74588	-3.93876	0.00031445	0.00212881	Down
726	TTC33	-0.592445	2.81481	-3.70716	0.000626492	0.00354768	Down
727	EXOC8	-0.592363	4.18466	-4.86634	1.75689e-05	0.000289178	Down
728	ZNF569	-0.591422	1.44859	-3.16841	0.00291034	0.0116467	Down
729	BTBD3	-0.591303	1.44132	-4.18221	0.000150021	0.00122645	Down
730	DEK	-0.590894	5.52674	-3.96207	0.000293125	0.00202211	Down
731	RRM2B	-0.590377	4.64108	-3.78565	0.000496842	0.00297077	Down
732	GPRIN3	-0.590023	2.49348	-4.25507	0.00011989	0.00103939	Down
733	LINC00641	-0.589821	3.38698	-4.36904	8.42337e-05	0.000815436	Down
734	ZNF28	-0.589681	2.99847	-4.08861	0.000199742	0.00151142	Down
735	TET1	-0.589219	-0.531062	-3.07578	0.00374824	0.0140713	Down
736	CEP78	-0.589129	4.05802	-4.75321	2.51805e-05	0.000364178	Down
737	CMAHP	-0.588684	3.24862	-3.99135	0.000268326	0.00188895	Down
738	PROX2	-0.588209	0.259135	-2.95079	0.00524294	0.0182594	Down
739	HEG1	-0.587965	3.72539	-4.89847	1.58566e-05	0.00027068	Down
740	ARRDC4	-0.587511	3.92722	-3.38932	0.00157006	0.00720437	Down
741	KIDINS220	-0.587449	5.50815	-5.79654	8.69617e-07	5.11614e-05	Down
742	JMJD1C	-0.587265	6.38316	-3.93427	0.000318722	0.00215	Down
743	STAG2	-0.587186	6.47145	-4.44604	6.6264e-05	0.000697486	Down
744	NR2C2	-0.586828	5.98991	-5.17049	6.62457e-06	0.000158384	Down
745	NAA38	-0.586763	3.82365	-2.98655	0.00476624	0.0169981	Down
746	PIK3CA	-0.586507	4.08698	-4.62599	3.76632e-05	0.000479093	Down
747	HEATR5A	-0.585388	3.76468	-5.00423	1.13042e-05	0.000221017	Down
748	AX747062	-0.585223	-0.219622	-3.66889	0.000701006	0.00387636	Down
749	CDK5R1,AK307275	-0.585113	3.05143	-3.60754	0.000838566	0.0044417	Down
750	KCNK7	0.585767	1.06782	4.08965	0.000199111	0.0015084	Up
751	MDS2	0.587342	1.28239	3.26189	0.00224658	0.00950872	Up
752	DDX39B	0.58745	6.3889	5.50796	2.22318e-06	8.32329e-05	Up
753	LOC730227	0.587962	-0.956261	2.54811	0.0147142	0.0416556	Up
754	LRRC56	0.588081	1.94885	4.71305	2.86009e-05	0.000396985	Up
755	ENHO	0.588659	1.60759	3.19823	0.00268067	0.0109249	Up
756	FAM172BP	0.590105	-0.519662	2.81856	0.00742116	0.0240694	Up
757	LPIN3	0.590398	-0.62419	2.63664	0.0118079	0.0348525	Up
758	CD22,MIR5196	0.591373	6.64364	4.97939	1.22407e-05	0.000230393	Up
759	DBH-AS1	0.591391	1.24486	3.03118	0.00422839	0.0154694	Up
760	SRCRB4D	0.591418	-1.37624	2.54945	0.0146659	0.0415615	Up
761	MRPL41	0.593764	4.4114	5.1277	7.60328e-06	0.000173475	Up
762	TLCD1	0.594127	-1.86732	2.50835	0.0162212	0.0449852	Up
763	VPREB3	0.594767	3.54763	3.42837	0.00140509	0.0065943	Up
764	FAM167B	0.59517	-1.03386	2.73398	0.00922826	0.0286933	Up
765	TNK1	0.596549	2.53603	5.09613	8.41596e-06	0.00018525	Up
766	SLC27A5	0.597483	1.88693	4.98823	1.18992e-05	0.000227305	Up
767	MAL	0.598029	5.46595	5.45713	2.62181e-06	9.15023e-05	Up
768	CCDC106	0.598057	2.77242	4.83921	1.91557e-05	0.000305468	Up
769	TCRBV9S1A1T,TCRB	0.59856	2.26383	3.51821	0.00108617	0.00540394	Up
770	UFSP1	0.599233	-0.0449448	4.13427	0.000173754	0.00136428	Up
771	PRSS16	0.599271	-0.420623	2.95877	0.00513294	0.0179858	Up
772	KIFC2	0.599939	5.60416	5.80058	8.58249e-07	5.08788e-05	Up
773	STMN3	0.600149	6.43032	6.11336	3.09592e-07	3.12878e-05	Up
774	MROH6	0.600199	3.62319	2.88383	0.00625779	0.0209838	Up
775	RCAN3AS	0.600436	-0.384633	3.40173	0.00151571	0.0069998	Up
776	SELM	0.600437	3.21887	3.92268	0.000330025	0.00220101	Up
777	ITIH1	0.60047	-1.50409	2.53922	0.0150398	0.0423742	Up
778	ZNF579	0.600889	2.26905	5.25905	4.97824e-06	0.000130584	Up
779	HAGHL	0.601996	3.01841	4.75678	2.4897e-05	0.000363589	Up
780	ZBTB32	0.60228	2.4753	3.63324	0.000778049	0.00419673	Up
781	OBSCN	0.604054	5.29661	4.69155	3.06164e-05	0.000417849	Up
782	TCRBV12S3	0.604123	0.665258	3.47927	0.00121481	0.00587537	Up
783	C16orf98	0.604435	1.05388	4.63581	3.65142e-05	0.000470656	Up
784	MFGE8	0.605098	3.73894	5.13461	7.436e-06	0.00017063	Up
785	CHST13	0.605692	1.65088	2.73002	0.00932208	0.0289195	Up
786	AX747706	0.606809	1.76437	4.93466	1.4125e-05	0.000250735	Up
787	RHBDL1	0.607508	0.396979	3.59834	0.000861323	0.00453213	Up
788	TCRBV6S2A1N1T,TRBV7-8,TCRBV6S6A2T	0.608246	1.80495	4.0659	0.000214042	0.00159244	Up
789	GPR25	0.608253	0.363655	2.64808	0.0114735	0.0340486	Up
790	LTC4S	0.608556	0.0491641	2.7937	0.00791495	0.0253699	Up
791	LOC283767	0.608608	-0.138033	3.16481	0.00293927	0.0117141	Up
792	MFSD3	0.609637	2.30039	5.43371	2.82873e-06	9.59974e-05	Up
793	NOSIP	0.60976	7.05251	5.57872	1.76664e-06	7.39573e-05	Up
794	CXorf65	0.609883	2.42632	5.15386	6.98903e-06	0.000163378	Up
795	BAIAP2L2	0.610916	0.420592	4.38598	7.99095e-05	0.00078729	Up
796	PNPLA7	0.611305	3.3164	4.41565	7.28569e-05	0.000741176	Up
797	FAM86JP	0.612498	-0.112394	2.81681	0.00745487	0.0241468	Up
798	IER5L	0.614576	2.72335	4.33166	9.46021e-05	0.000883937	Up
799	TSKS	0.61504	1.00136	4.31277	0.000100305	0.000917449	Up
800	ACE	0.615682	2.21276	4.24422	0.000123971	0.00106419	Up
801	LMF1	0.616826	4.86581	5.87178	6.8056e-07	4.57586e-05	Up
802	TCRBV12S2,TCRB	0.619136	-0.115017	3.50483	0.00112883	0.00556742	Up
803	NCRUPAR	0.619361	-0.811495	3.25717	0.00227632	0.00959513	Up
804	ZNF837	0.619891	0.566912	4.24001	0.00012559	0.00107467	Up
805	LCN12	0.619947	-0.278408	3.51137	0.00110778	0.00548662	Up
806	SCO2	0.619986	4.73833	2.60369	0.0128218	0.0373299	Up
807	KIAA1614	0.620352	-0.783239	2.76607	0.00849932	0.0268604	Up
808	FLJ41200	0.621097	-1.22788	3.06897	0.00381804	0.0142586	Up
809	CDC42EP1	0.621772	2.53641	3.00681	0.00451456	0.0162554	Up
810	KISS1R	0.622822	-0.786366	2.56153	0.0142352	0.040611	Up
811	BC015688	0.622902	-0.294907	3.48143	0.00120732	0.00584625	Up
812	LTBP3	0.627284	6.18852	5.65847	1.36314e-06	6.60441e-05	Up
813	EVA1B	0.627837	2.83772	4.2794	0.000111214	0.000989749	Up
814	ZNF580	0.62787	4.78303	5.65592	1.37449e-06	6.6126e-05	Up
815	CAHM	0.628159	0.131074	4.44069	6.73817e-05	0.000705196	Up
816	SORBS3	0.629062	5.27239	6.62683	5.81426e-08	1.38091e-05	Up
817	ANGPTL6	0.629538	0.564827	3.76384	0.000530005	0.00311591	Up
818	EFCAB4A	0.632539	2.03535	4.40994	7.41637e-05	0.00074676	Up
819	LINC00685	0.634323	2.07109	3.56067	0.000960803	0.00492295	Up
820	CNIH2	0.634961	0.151172	4.02799	0.000240158	0.00173666	Up
821	TMEM191A	0.635406	0.997204	4.57669	4.39918e-05	0.000531185	Up
822	hCG_2032978	0.638099	-1.33729	2.8554	0.00674191	0.0222832	Up
823	IZUMO4	0.638438	2.27471	5.38386	3.32462e-06	0.000106137	Up
824	NLGN2	0.638781	2.54947	4.01844	0.000247206	0.00177416	Up
825	STARD10	0.639654	4.45122	5.60048	1.64602e-06	7.19251e-05	Up
826	C7orf10	0.640058	-1.27975	3.11533	0.00336588	0.0130125	Up
827	CHADL	0.640782	-1.23675	3.05826	0.00393033	0.0145919	Up
828	CACNA1A	0.641332	0.0450391	4.12576	0.000178336	0.00139031	Up
829	CCDC154	0.643194	1.43188	3.97611	0.000280973	0.0019579	Up
830	BX647249	0.643559	-0.760526	2.65109	0.0113871	0.0338469	Up
831	TMEM238	0.644431	0.719474	3.12547	0.00327395	0.0127463	Up
832	CA11	0.64444	2.75659	5.6938	1.21509e-06	6.25767e-05	Up
833	NOXA1	0.646406	2.24296	4.43158	6.93241e-05	0.000720858	Up
834	MAGED4,MAGED4B	0.646574	2.10919	3.66904	0.000700709	0.00387602	Up
835	CCDC19	0.646748	2.36711	3.78552	0.000497035	0.00297085	Up
836	TCRBV20S1A1N2,TRBV	0.646815	1.5357	2.67608	0.0106918	0.0322221	Up
837	TOLLIP-AS1	0.647415	-0.137934	4.45674	6.40852e-05	0.000685058	Up
838	SCN4A	0.649416	-0.872373	3.29827	0.00202942	0.00877674	Up
839	H1FX-AS1	0.650901	0.478725	5.13764	7.36382e-06	0.000169894	Up
840	TPGS1	0.651014	2.21292	4.72392	2.76326e-05	0.000386411	Up
841	CD19	0.651703	5.03597	5.66358	1.34067e-06	6.53397e-05	Up
842	BC036196	0.65401	-0.228935	3.21482	0.00256047	0.0105305	Up
843	WDR86	0.654158	0.305912	3.30009	0.00201909	0.00873665	Up
844	ATHL1	0.655153	8.98743	5.41905	2.96637e-06	9.86906e-05	Up
845	NSUN5P2	0.655336	5.53932	6.52223	8.16983e-08	1.52934e-05	Up
846	LGALS3BP	0.657112	5.24486	5.90714	6.06477e-07	4.26956e-05	Up
847	SYP	0.657503	0.22627	3.95307	0.000301183	0.00205867	Up
848	LOC100130298	0.658733	-0.23392	2.84445	0.0069375	0.0227879	Up
849	LOC729041	0.6596	1.53949	3.16195	0.00296247	0.0117734	Up
850	BCRP3	0.660835	-0.255957	2.68428	0.0104723	0.0316938	Up
851	TCL1B	0.664045	0.0473338	2.61893	0.0123433	0.0361994	Up
852	CD248	0.666306	2.84381	3.84109	0.000421316	0.00264658	Up
853	LINC00263	0.666741	0.606048	4.44256	6.69884e-05	0.000702866	Up
854	BC030750	0.668722	2.96621	3.36732	0.00167093	0.00756602	Up
855	LTB	0.670206	8.27633	7.28609	6.89943e-09	4.63059e-06	Up
856	DQ786325	0.670622	3.1751	4.03007	0.000238644	0.00172724	Up
857	ANO9	0.671148	5.56157	6.04682	3.84616e-07	3.38065e-05	Up
858	LOC158435	0.672999	-1.17667	3.08304	0.00367504	0.0138565	Up
859	TMEM88	0.674161	2.40543	3.71015	0.000620999	0.00352384	Up
860	GGT8P	0.675753	-0.53544	3.33494	0.00183081	0.00810507	Up
861	CGNL1,AL110171	0.676857	-1.34572	2.46947	0.0178293	0.0486504	Up
862	HSF4	0.680363	2.43093	4.50654	5.48349e-05	0.000618695	Up
863	KRTCAP3	0.680743	0.96965	5.30574	4.28099e-06	0.000121742	Up
864	TNFRSF4	0.683506	3.29707	3.78799	0.000493406	0.0029599	Up
865	TEX22	0.683583	0.117534	4.22098	0.000133172	0.00112384	Up
866	GIPC3	0.686658	1.96203	4.47578	6.03816e-05	0.000659593	Up
867	H1FX	0.693835	6.815	6.26425	1.89294e-07	2.4877e-05	Up
868	KCNG1	0.694835	1.19888	3.67177	0.000695119	0.00385156	Up
869	ISM1	0.69544	-0.923263	2.50007	0.0165522	0.0457415	Up
870	LZTS3	0.697621	1.455	4.58677	4.26183e-05	0.000519653	Up
871	MIR210HG	0.701949	-0.642758	3.92666	0.000326101	0.00218369	Up
872	ASB16-AS1	0.702856	1.56682	4.38157	8.10158e-05	0.000794236	Up
873	MOK	0.704871	0.528893	3.74145	0.000566272	0.00327995	Up
874	RCN3	0.705236	5.04573	4.33897	9.24791e-05	0.000871515	Up
875	CRIP3	0.705715	1.91674	4.16311	0.000159073	0.001277	Up
876	RHPN1	0.706319	4.1208	3.90489	0.000348131	0.00228385	Up
877	PEX11G	0.707914	-0.768308	3.70757	0.000625732	0.00354459	Up
878	CLEC11A	0.711044	1.55378	4.28926	0.000107875	0.000969996	Up
879	FBXL8	0.712305	2.13157	6.52266	8.15844e-08	1.52934e-05	Up
880	BC012193	0.714522	0.096896	4.39493	7.77156e-05	0.000771211	Up
881	LYPD6B	0.715918	-1.09491	2.682	0.0105328	0.0318559	Up
882	COL7A1,MIR711	0.717573	1.56326	5.68634	1.24496e-06	6.35257e-05	Up
883	C1orf228	0.718084	3.93709	5.2932	4.4581e-06	0.000124051	Up
884	SLC16A11	0.719168	-0.24227	3.10398	0.00347163	0.0133235	Up
885	IFNL1	0.720452	-1.40943	2.56404	0.0141473	0.0404388	Up
886	BC038211	0.726172	-1.37701	3.00803	0.00449983	0.016213	Up
887	COL27A1	0.728726	-1.93585	3.08481	0.00365743	0.0138027	Up
888	PCAT1	0.729214	-2.1859	2.57344	0.0138223	0.0397028	Up
889	STAP2	0.730105	-0.188419	3.54006	0.0010198	0.00514209	Up
890	NXPH4	0.731391	0.175147	3.67398	0.00069063	0.0038394	Up
891	abParts	0.733875	7.20927	2.54944	0.0146663	0.0415615	Up
892	ZNF541	0.734515	-1.46768	2.98643	0.00476777	0.0169999	Up
893	GSTO2	0.737292	-1.07881	3.35985	0.0017066	0.00768112	Up
894	EGFEM1P	0.737968	-0.969163	3.49702	0.00115446	0.00565153	Up
895	SLC22A17	0.741235	2.12372	5.53763	2.01896e-06	8.07241e-05	Up
896	WNT10A	0.741517	1.1467	4.56512	4.56226e-05	0.0005442	Up
897	V alpha immunoglobulin	0.742011	-1.25502	4.03433	0.000235583	0.00171185	Up
898	RPL2B	0.74322	-1.32402	3.08038	0.00370172	0.0139442	Up
899	TMEM121	0.749448	-0.202693	3.36105	0.00170081	0.0076613	Up
900	FKSG63	0.750302	1.70784	5.10565	8.16216e-06	0.000181696	Up
901	TCAM1P	0.754266	-1.96902	2.89826	0.00602479	0.0203415	Up
902	T-cell receptor IGR b 14 Vbeta 13,TCRBV13S1-TCRBJ2S1	0.75546	1.99485	5.84463	7.43508e-07	4.7469e-05	Up
903	INSL3	0.757386	1.57747	4.20909	0.00013813	0.00115269	Up
904	LMCD1,DQ591848	0.75802	-1.56595	2.68696	0.0104013	0.0315197	Up
905	NPFFR2	0.758484	0.0830426	4.34408	9.10235e-05	0.000862237	Up
906	CNFN	0.760247	-0.169726	3.08943	0.00361186	0.0136913	Up
907	Ig alpha 1-[alpha]2m	0.760779	3.89846	2.72056	0.00954997	0.0294711	Up
908	TCRBV11S1A1T	0.76124	0.753353	4.81193	2.08942e-05	0.000324401	Up
909	TCRBV20S1	0.763092	-1.66548	2.48445	0.0171936	0.0472207	Up
910	PSD	0.764653	1.45038	4.25115	0.000121349	0.00104854	Up
911	AK8,AX748058	0.76691	-1.42852	2.49365	0.0168129	0.0463995	Up
912	HPN	0.77213	-1.55224	3.01303	0.00443984	0.0160495	Up
913	TMPRSS5	0.773969	-0.914481	4.421	7.16512e-05	0.000734481	Up
914	COL6A1	0.774654	2.26859	3.56293	0.000954546	0.00490004	Up
915	GCM1	0.77767	0.356523	3.99078	0.000268795	0.00188982	Up
916	BC122864	0.784482	0.383761	3.46279	0.00127353	0.0060914	Up
917	GNB3	0.787558	-0.523158	2.65125	0.0113827	0.03384	Up
918	LARS2-AS1	0.790477	-1.93406	2.55913	0.0143199	0.0408047	Up
919	HEATR7A	0.799703	2.8701	3.84495	0.000416493	0.00262568	Up
920	OCM	0.800441	0.581506	4.12957	0.000176272	0.00137944	Up
921	FCER2	0.802076	5.04397	6.36292	1.37241e-07	2.0055e-05	Up
922	NSUN5P1	0.804097	4.02048	7.16003	1.03498e-08	5.24346e-06	Up
923	TMEM132E	0.806147	-1.34048	2.74455	0.00898213	0.0281031	Up
924	BFSP2	0.811426	-1.92615	2.52994	0.0153863	0.0431346	Up
925	TPM2	0.81749	4.03459	7.97188	7.77071e-10	1.50119e-06	Up
926	LOC100129722	0.817585	-0.854149	3.03223	0.00421643	0.0154315	Up
927	MARCH10	0.820099	-2.17759	2.60216	0.0128707	0.0374054	Up
928	LGI4	0.823987	-1.64191	2.59588	0.0130734	0.0379018	Up
929	TIAF1	0.837363	4.34813	4.44846	6.57642e-05	0.000694749	Up
930	TEPP	0.839546	-1.1035	3.10193	0.00349109	0.0133741	Up
931	AX748330	0.843614	2.80314	5.2212	5.62521e-06	0.000141785	Up
932	LOC254099	0.850592	-1.0624	2.77668	0.00827032	0.0263013	Up
933	PPP1R3G	0.858073	-1.15912	2.51253	0.0160566	0.0446264	Up
934	LOC643669	0.859944	-1.3438	3.33342	0.00183867	0.00813546	Up
935	FAM229A	0.877056	1.39544	6.57596	6.85997e-08	1.43478e-05	Up
936	SLC16A2	0.879506	-2.15158	2.94219	0.00536406	0.0185674	Up
937	ZNF385C	0.880912	-1.60469	3.00555	0.0045298	0.0163067	Up
938	AX748210	0.887301	-0.366339	4.28198	0.00011033	0.000984009	Up
939	LOC100128239	0.891007	-1.05585	3.24994	0.00232259	0.00975524	Up
940	LOC100507117	0.892192	-0.563178	2.99634	0.00464307	0.0166417	Up
941	HPX	0.89223	-1.01364	3.55363	0.000980572	0.00499476	Up
942	GDF10	0.894404	-1.9242	3.50951	0.00111373	0.00550782	Up
943	SCN5A	0.895638	-1.61241	2.82984	0.00720674	0.0234811	Up
944	BC071809	0.898885	-1.83109	3.63244	0.000779869	0.00419967	Up
945	LOC100506178	0.911575	-0.302282	3.87917	0.00037602	0.00243004	Up
946	CCDC42B	0.911874	-1.5974	3.52277	0.00107199	0.00534958	Up
947	BCRP2	0.914195	-1.03695	2.89468	0.00608175	0.0204919	Up
948	TMEM253	0.934722	-0.874671	3.94504	0.000308557	0.00209603	Up
949	DNAJC5B	0.949942	-1.67994	2.87255	0.00644586	0.0214597	Up
950	AX747991	0.971927	-1.89097	2.78538	0.00808686	0.0258268	Up
951	AX748267	0.979043	0.0856334	2.94544	0.00531799	0.0184583	Up
952	ITIH2	0.993846	-2.40704	2.72299	0.00949094	0.0293384	Up
953	PABPN1L	1.00473	-1.11585	3.99606	0.000264535	0.00186784	Up
954	KLHDC9	1.0069	-1.91448	3.1142	0.00337629	0.0130466	Up
955	LINC00563	1.00971	-1.85222	2.79834	0.00782046	0.0250977	Up
956	PRKCDBP	1.02402	-1.93243	3.35573	0.00172659	0.00774989	Up
957	BC014119	1.02695	-0.878941	4.19848	0.00014271	0.00118193	Up
958	LY6G6C	1.02974	-1.99141	2.74252	0.00902887	0.0282147	Up
959	FAM132A	1.03455	-2.08098	3.35794	0.00171582	0.00771626	Up
960	WNT6	1.11279	-2.12209	3.84953	0.000410846	0.00260177	Up
961	TRPM5	1.11852	-2.22193	2.75202	0.00881166	0.0276432	Up
962	SLC35G5	1.13874	-2.02809	3.37757	0.00162318	0.00738229	Up
963	SFN	1.16389	-1.18917	4.29435	0.000106191	0.000956412	Up
964	MYBPH	1.1796	0.63176	3.36221	0.00169524	0.00765509	Up
965	CASQ1	1.19481	-2.29646	2.79393	0.00791014	0.0253608	Up
966	IL36A	1.21334	-3.62873	2.8664	0.0065507	0.0217472	Up
967	CREB3L3	1.29374	-3.04511	2.77264	0.00835687	0.0265107	Up
968	TNNC1	1.45528	-1.09942	5.41794	2.97702e-06	9.86906e-05	Up
969	LOC286442	1.46369	-2.29592	3.66997	0.000698802	0.00386758	Up
970	MIOX	1.46405	-3.3583	2.95404	0.00519791	0.0181525	Up
971	AK311374	1.61047	1.77532	2.65946	0.0111498	0.033291	Up
972	NDUFA4L2	1.6828	-3.00327	4.08707	0.000200683	0.00151506	Up
973	AK096219	2.28861	-1.50289	2.659	0.0111628	0.0333124	Up
974	LQFBS-1	2.94037	2.15033	2.98427	0.0047954	0.0170873	Up
975	HCP5	5.53086	-1.20933	2.54483	0.0148335	0.0418915	Up
Contrast 9/5
1	HCP5	-6.3467	-1.20933	-2.50503	0.0163532	0.0358752	Down
2	AK096219	-2.98682	-1.50289	-3.05407	0.00397509	0.0108431	Down
3	LQFBS-1	-2.67723	2.15033	-2.81677	0.00745568	0.0184855	Down
4	CD207	-1.89159	-2.09541	-4.58845	4.23931e-05	0.000267257	Down
5	CREB3L3	-1.83292	-3.04511	-3.71775	0.000607261	0.00227092	Down
6	CYP21A2	-1.80934	-2.92419	-2.77772	0.00824827	0.0201265	Down
7	LOC100507564	-1.65221	-3.1604	-2.57013	0.013936	0.0313867	Down
8	GSDMC	-1.51468	-1.50011	-4.35598	8.77227e-05	0.000467959	Down
9	AX748268	-1.49526	-3.23173	-2.79462	0.00789601	0.0194223	Down
10	MYBPH	-1.43387	0.63176	-4.00879	0.000254538	0.00110462	Down
11	RBSG1	-1.4168	-3.73072	-2.75397	0.00876775	0.0212335	Down
12	LOC80154,LOC727751,DQ582680	-1.41514	-5.11749	-2.41114	0.0205153	0.0434213	Down
13	CCM2L	-1.38844	-3.26847	-2.54416	0.014858	0.0331289	Down
14	NPM2	-1.36016	-2.26134	-3.35082	0.00175066	0.00545773	Down
15	WNT6	-1.3594	-2.12209	-4.63357	3.67734e-05	0.000239245	Down
16	SFN	-1.19993	-1.18917	-4.50489	5.51205e-05	0.000326854	Down
17	UNC5B	-1.19987	-2.0399	-2.95022	0.00525093	0.0137234	Down
18	TRPM5	-1.1883	-2.22193	-2.9499	0.00525535	0.0137328	Down
19	PTGFRN	-1.17622	0.266471	-5.23916	5.30843e-06	5.42468e-05	Down
20	SLC22A1	-1.14169	1.09899	-4.53947	4.94524e-05	0.000301603	Down
21	TMEM253	-1.13933	-0.874671	-4.77761	2.33033e-05	0.00016587	Down
22	CCDC64B	-1.13749	0.845483	-4.09895	0.000193542	0.000887096	Down
23	ITLN2	-1.13197	-3.09946	-2.72519	0.00943789	0.0226238	Down
24	LOC100507117	-1.13036	-0.563178	-3.75137	0.000549918	0.00209114	Down
25	C1orf194	-1.1279	-2.51941	-2.58084	0.013571	0.0306913	Down
26	LTC4S	-1.12656	0.0491641	-4.88034	1.68012e-05	0.000129269	Down
27	CPA4	-1.12524	-2.04827	-2.74776	0.00890857	0.0215335	Down
28	PHLDA2	-1.08996	-2.8822	-2.89028	0.00615258	0.0157232	Down
29	CD209	-1.075	0.144032	-5.80948	8.33737e-07	1.48317e-05	Down
30	TMEM132E	-1.05169	-1.34048	-3.53362	0.00103896	0.00353686	Down
31	ITIH1	-1.04233	-1.50409	-4.24276	0.000124529	0.000618678	Down
32	DGCR5	-1.0185	-1.62662	-2.89847	0.00602133	0.0154236	Down
33	ATOH8	-1.01094	1.46556	-4.30987	0.000101209	0.000525767	Down
34	SRCRB4D	-1.00759	-1.37624	-4.20232	0.000141037	0.000681722	Down
35	RCN3	-1.0067	5.04573	-6.13981	2.84016e-07	7.32761e-06	Down
36	FAM3D	-1.00588	-2.41556	-2.69055	0.0103073	0.0243534	Down
37	GDF10	-1.00527	-1.9242	-3.96921	0.000286881	0.00121862	Down
38	CDC42EP1	-0.987937	2.53641	-4.68367	3.13889e-05	0.000210533	Down
39	NEFH	-0.986815	-0.227252	-2.73496	0.00920531	0.0221339	Down
40	CLDN10	-0.983645	-2.49832	-2.4374	0.0192638	0.0412602	Down
41	TERT	-0.969399	-2.10341	-2.44485	0.0189214	0.0406324	Down
42	ALPL	-0.96517	8.02431	-4.0116	0.00025238	0.00109811	Down
43	LSMEM2	-0.962108	-1.6054	-3.28744	0.00209189	0.00632057	Down
44	RRP12	-0.958495	6.44695	-6.57883	6.79626e-08	3.06725e-06	Down
45	CHI3L1,BC034684	-0.952694	6.18423	-2.60988	0.0126256	0.0288863	Down
46	AY940074	-0.941366	-0.55994	-2.68171	0.0105405	0.0248048	Down
47	GALNT14	-0.940029	1.52381	-3.20761	0.00261209	0.00763737	Down
48	WNK2	-0.935026	-1.4017	-2.86101	0.00664364	0.0167828	Down
49	FCER2	-0.934286	5.04397	-7.41256	4.59868e-09	7.28405e-07	Down
50	COL27A1	-0.926614	-1.93585	-3.89113	0.000362787	0.00147233	Down
51	BC030750	-0.924944	2.96621	-4.60977	3.96396e-05	0.000254178	Down
52	OTX1	-0.923982	1.09799	-3.86561	0.000391579	0.00156908	Down
53	CLEC18C,CLEC18A	-0.922501	2.37835	-5.37274	3.44652e-06	3.9974e-05	Down
54	FGF14-AS2	-0.921795	-1.88703	-2.59731	0.0130269	0.0296481	Down
55	TMEM88	-0.919938	2.40543	-5.01096	1.10629e-05	9.36002e-05	Down
56	KRT81	-0.915556	-1.1179	-2.76523	0.00851781	0.0207044	Down
57	HEATR7A	-0.915326	2.8701	-4.42097	7.1657e-05	0.000399866	Down
58	DYSF	-0.914623	7.9001	-3.79387	0.000484867	0.0018789	Down
59	ENTPD2	-0.914321	0.724391	-3.08978	0.00360839	0.00999682	Down
60	CEBPA-AS1	-0.913005	0.673476	-4.66827	3.29553e-05	0.000218636	Down
61	UQCRHL	-0.912937	-1.33138	-2.68825	0.0103675	0.0244711	Down
62	C9orf24	-0.91151	-2.30438	-2.91151	0.00581787	0.0149887	Down
63	C9orf173	-0.898523	-3.0672	-2.60649	0.0127326	0.0290922	Down
64	CCDC135	-0.893947	-0.747864	-3.15069	0.00305548	0.00868859	Down
65	EPHB3	-0.893351	0.108716	-3.71615	0.000610143	0.00227859	Down
66	LINC00862	-0.89278	-1.99957	-2.52649	0.015517	0.0343748	Down
67	AX748267	-0.892243	0.0856334	-2.78948	0.00800167	0.0196294	Down
68	INPP5J	-0.885232	-1.94073	-3.06385	0.00387134	0.0106093	Down
69	CRIP3	-0.877909	1.91674	-5.16165	6.81589e-06	6.50134e-05	Down
70	TRNA	-0.876332	-1.59478	-2.87366	0.00642719	0.0163261	Down
71	HIST2H2AA4	-0.867352	5.39077	-5.27538	4.7223e-06	4.96975e-05	Down
72	ITIH2	-0.861542	-2.40704	-2.43711	0.0192773	0.0412784	Down
73	AF161365	-0.852394	0.642221	-2.64679	0.0115108	0.0267594	Down
74	BC048192	-0.850249	-0.115977	-3.76229	0.000532436	0.00203216	Down
75	TPPP3	-0.849414	3.92208	-6.27465	1.82988e-07	5.60291e-06	Down
76	BAIAP2L2	-0.84452	0.420592	-5.99873	4.49918e-07	9.82957e-06	Down
77	APOBR	-0.843572	7.79618	-5.12705	7.6192e-06	7.08302e-05	Down
78	FAM20C	-0.842817	2.68348	-4.69294	3.04811e-05	0.000205701	Down
79	SLC35G5	-0.840713	-2.02809	-2.63109	0.0119733	0.0276629	Down
80	SNTN	-0.83564	-2.14885	-2.52918	0.0154151	0.0341721	Down
81	BCRP2	-0.832383	-1.03695	-2.73749	0.0091458	0.0220195	Down
82	CHRNA2	-0.829732	-0.690323	-3.05586	0.00395597	0.0108053	Down
83	FTH1P3	-0.829348	1.28034	-3.93524	0.00031779	0.00132598	Down
84	SPI1	-0.828577	9.46922	-5.55349	1.9176e-06	2.61496e-05	Down
85	WLS	-0.827958	5.42916	-3.51189	0.00110611	0.00373303	Down
86	SYN1	-0.823347	-1.25777	-3.00094	0.00458623	0.0122346	Down
87	BC080605	-0.819616	4.98836	-4.42422	7.09349e-05	0.000396913	Down
88	UTF1	-0.817531	-2.13778	-3.22906	0.00246134	0.00725324	Down
89	RFX2	-0.813632	5.1421	-4.68713	3.10468e-05	0.000208578	Down
90	KCNK7	-0.812088	1.06782	-5.61934	1.54814e-06	2.25905e-05	Down
91	COL7A1,MIR711	-0.808093	1.56326	-6.44247	1.05916e-07	4.06703e-06	Down
92	GNB3	-0.80746	-0.523158	-2.79698	0.0078481	0.0193175	Down
93	FAM167B	-0.800043	-1.03386	-3.63649	0.000770697	0.00277078	Down
94	KCNG1	-0.796324	1.19888	-4.22456	0.000131712	0.000645359	Down
95	LMNA	-0.794944	4.71529	-5.75753	9.87441e-07	1.66355e-05	Down
96	FAM71F2	-0.794917	0.794384	-4.94324	1.37424e-05	0.000110861	Down
97	GRN,L01117	-0.794477	9.04642	-5.15201	7.03079e-06	6.66388e-05	Down
98	SCN4A	-0.792695	-0.872373	-4.00947	0.000254014	0.00110348	Down
99	C19orf18	-0.79172	-1.93441	-2.70354	0.00997285	0.0236992	Down
100	SLC22A17	-0.786325	2.12372	-5.93969	5.45422e-07	1.12169e-05	Down
101	C19orf35	-0.784768	4.78642	-5.289	4.51897e-06	4.81819e-05	Down
102	KCNC3	-0.784072	3.41677	-5.03389	1.02786e-05	8.82335e-05	Down
103	CD14	-0.783414	8.37591	-4.52893	5.11166e-05	0.000308554	Down
104	CLEC10A	-0.782876	4.1517	-4.50997	5.42488e-05	0.000322746	Down
105	EEF1A2	-0.782866	-1.17266	-3.15477	0.00302146	0.00861415	Down
106	NRG1	-0.781503	0.549832	-2.35619	0.0233741	0.0484817	Down
107	LOC254099	-0.781273	-1.0624	-2.62514	0.0121532	0.0280236	Down
108	HPN	-0.779321	-1.55224	-3.10766	0.00343704	0.00959686	Down
109	SFRP5	-0.773978	0.627479	-2.6197	0.0123197	0.0283282	Down
110	CACNA1A	-0.773561	0.0450391	-4.98977	1.18404e-05	9.87998e-05	Down
111	C15orf39	-0.772968	8.26909	-5.58072	1.75522e-06	2.44919e-05	Down
112	CCDC151	-0.769705	-1.15761	-2.8431	0.00696204	0.01744	Down
113	SIGLEC5	-0.768954	6.58125	-4.04971	0.000224836	0.000999318	Down
114	HMGB3P1	-0.765037	-1.68728	-2.63393	0.0118885	0.0274862	Down
115	LOC100128239	-0.764185	-1.05585	-2.90082	0.00598429	0.0153526	Down
116	SCN1B	-0.764035	1.78831	-3.58707	0.000889987	0.00311798	Down
117	NUTM2A	-0.763898	2.39524	-7.22718	8.33792e-09	9.88134e-07	Down
118	EPHB2	-0.763161	0.967338	-3.37288	0.00164489	0.00517796	Down
119	RENBP	-0.762747	4.69608	-6.60533	6.23516e-08	2.90146e-06	Down
120	AK130765	-0.762003	-0.278812	-2.38932	0.0216104	0.0454298	Down
121	CLEC4G	-0.761154	-0.548503	-2.56632	0.0140679	0.0316412	Down
122	C1orf127	-0.760601	0.00814401	-4.37796	8.19304e-05	0.000444545	Down
123	LETM2	-0.757248	2.63011	-5.48012	2.43343e-06	3.08818e-05	Down
124	BC071809	-0.755834	-1.83109	-3.17815	0.00283334	0.00815831	Down
125	MGC45922	-0.755627	-2.26369	-2.6996	0.0100733	0.0239069	Down
126	AK021977	-0.755411	-1.75482	-2.833	0.00714761	0.0178506	Down
127	GPC4	-0.75521	-1.18924	-3.10661	0.00344682	0.00961875	Down
128	DQ786325	-0.752415	3.1751	-4.55591	4.69638e-05	0.000289317	Down
129	INSL3	-0.752145	1.57747	-4.25731	0.000119065	0.000597794	Down
130	SLC43A2	-0.749197	7.56915	-5.95864	5.12748e-07	1.07462e-05	Down
131	TG	-0.749062	0.438858	-4.09255	0.000197357	0.00090082	Down
132	MBOAT7	-0.747124	8.95238	-4.95418	1.327e-05	0.000107949	Down
133	H1FX	-0.743673	6.815	-6.69765	4.61936e-08	2.47061e-06	Down
134	TEX22	-0.742997	0.117534	-4.65754	3.40928e-05	0.000224914	Down
135	ZYX	-0.741348	9.88699	-5.42632	2.8973e-06	3.5406e-05	Down
136	T-cell receptor IGR b 14 Vbeta 13,TCRBV13S1-TCRBJ2S1	-0.739443	1.99485	-5.81995	8.05767e-07	1.44276e-05	Down
137	ROPN1L	-0.739029	2.83616	-3.83575	0.00042808	0.00169067	Down
138	RASA4B	-0.738019	5.35299	-4.0196	0.000246338	0.00107723	Down
139	RTN2	-0.737669	3.25833	-5.2926	4.4667e-06	4.77792e-05	Down
140	LINC00264	-0.737004	0.92673	-6.02136	4.17917e-07	9.35374e-06	Down
141	SERPINA1	-0.735987	10.5989	-4.54239	4.9001e-05	0.000299738	Down
142	CAHM	-0.73516	0.131074	-5.21182	5.79813e-06	5.79215e-05	Down
143	BX647249	-0.735094	-0.760526	-3.04555	0.00406761	0.0110643	Down
144	LOC100128770	-0.734768	1.33111	-4.38724	7.95972e-05	0.000435183	Down
145	FOLR2	-0.734186	2.79312	-3.0728	0.00377862	0.0104019	Down
146	MYADM	-0.733007	8.46775	-4.38565	7.99938e-05	0.000436771	Down
147	BC038211	-0.732854	-1.37701	-3.09079	0.00359853	0.00997788	Down
148	APCDD1	-0.732659	-0.23525	-2.68938	0.0103377	0.0244112	Down
149	LPAR2	-0.732485	7.37063	-5.10694	8.12846e-06	7.42248e-05	Down
150	DKFZp434J194	-0.730982	1.44008	-5.73896	1.049e-06	1.74079e-05	Down
151	S100A5	-0.73066	-1.28137	-3.40167	0.00151597	0.00485829	Down
152	FOSL1	-0.729092	-1.5632	-2.58568	0.0134091	0.0303751	Down
153	CYP27A1	-0.728987	5.5036	-4.112	0.000185987	0.000856999	Down
154	RIN1	-0.72627	2.70402	-3.70274	0.000634702	0.0023543	Down
155	ARHGAP22	-0.724312	0.851205	-3.73337	0.000579945	0.00218864	Down
156	VPREB3	-0.72367	3.54763	-4.17528	0.000153248	0.000730244	Down
157	RIMBP3C	-0.723461	1.67013	-3.86315	0.00039447	0.00157798	Down
158	ANKRD35	-0.722859	-0.890151	-3.1265	0.00326478	0.00917759	Down
159	CNIH2	-0.722653	0.151172	-4.62443	3.78495e-05	0.000244699	Down
160	NCF1	-0.722583	9.45533	-4.94744	1.35591e-05	0.000109651	Down
161	COL23A1	-0.720784	-1.65799	-2.42795	0.0197059	0.0420485	Down
162	CDA	-0.719522	6.74093	-3.47745	0.00122116	0.00405976	Down
163	AX748239	-0.719479	-0.414805	-4.4394	6.76535e-05	0.00038337	Down
164	ARHGAP39	-0.718099	-1.68443	-2.61956	0.0123239	0.0283338	Down
165	LYPD6B	-0.717387	-1.09491	-2.7322	0.0092703	0.0222706	Down
166	BC032415	-0.717233	-0.309674	-3.09016	0.00360466	0.0099888	Down
167	EIF4EBP3	-0.71563	2.97581	-4.59863	4.10564e-05	0.000261128	Down
168	ASMT	-0.715182	-1.79402	-2.78714	0.00805023	0.0197338	Down
169	C22orf15	-0.713385	-1.89566	-2.62299	0.0122188	0.0281327	Down
170	HIST1H2BK	-0.71325	6.08755	-5.69319	1.21753e-06	1.91469e-05	Down
171	AX747706	-0.713082	1.76437	-5.81934	8.07384e-07	1.44409e-05	Down
172	CLDN9	-0.71131	3.7369	-4.39938	7.66454e-05	0.000421844	Down
173	CYP2J2	-0.710954	-0.902979	-2.84692	0.00689286	0.0173036	Down
174	TIAF1	-0.710433	4.34813	-3.85883	0.000399595	0.00159576	Down
175	NCF4	-0.709867	8.7596	-4.83497	1.9416e-05	0.000144137	Down
176	SLC6A12	-0.708788	1.87211	-3.55725	0.000970362	0.00334548	Down
177	CABP7	-0.708552	0.347645	-4.54145	4.9147e-05	0.000300408	Down
178	SFTPB	-0.708289	-1.1174	-3.49472	0.0011621	0.00389646	Down
179	CLEC11A	-0.707045	1.55378	-4.35058	8.92076e-05	0.000474497	Down
180	CHST13	-0.707004	1.65088	-3.20507	0.00263051	0.00767571	Down
181	STX1B	-0.706424	1.11521	-4.51529	5.33516e-05	0.000318197	Down
182	TPM2	-0.706272	4.03459	-7.04249	1.51206e-08	1.35371e-06	Down
183	AX748330	-0.703625	2.80314	-4.48609	5.84626e-05	0.00034163	Down
184	DPYSL5	-0.702526	-1.45384	-3.07258	0.00378084	0.0104063	Down
185	TNNC1	-0.70183	-1.09942	-3.00007	0.00459693	0.0122612	Down
186	SHKBP1	-0.699719	8.90831	-4.74531	2.58201e-05	0.000179769	Down
187	ZNF385A	-0.698099	6.58848	-5.09844	8.35377e-06	7.5694e-05	Down
188	MARCO	-0.697782	1.88882	-2.40523	0.0208066	0.0439364	Down
189	VSIG10L	-0.69741	0.295277	-4.13813	0.000171715	0.000803287	Down
190	KCNIP2	-0.69689	1.90641	-6.17109	2.56476e-07	6.84754e-06	Down
191	CYP2S1	-0.696181	2.8615	-4.43249	6.91273e-05	0.000389813	Down
192	TBX6	-0.695703	0.810581	-4.56426	4.57466e-05	0.000283249	Down
193	CRIP2	-0.695273	2.67451	-3.26057	0.00225488	0.00673031	Down
194	LRRC46	-0.693765	0.378656	-5.28605	4.56237e-06	4.85017e-05	Down
195	GPR97	-0.693648	7.65477	-3.6146	0.000821519	0.00291783	Down
196	TST	-0.693501	4.55001	-5.50831	2.22066e-06	2.90095e-05	Down
197	PBXIP1	-0.69345	8.93111	-8.05756	5.9334e-10	2.95708e-07	Down
198	PRKCDBP	-0.692647	-1.93243	-2.43566	0.0193443	0.0414111	Down
199	TGM3	-0.692606	1.55574	-2.43932	0.019175	0.0410914	Down
200	OR7D2,AF075036	-0.692056	-1.67652	-2.88759	0.00619632	0.0158178	Down
201	MAP1S	-0.691586	5.58862	-7.18316	9.60689e-09	1.05302e-06	Down
202	RPL2B	-0.690176	-1.32402	-2.93855	0.00541611	0.0141036	Down
203	TAPBP,NGS-17	-0.689734	7.34263	-4.2963	0.00010555	0.000543524	Down
204	MMP17	-0.688266	2.90487	-5.45143	2.67072e-06	3.34053e-05	Down
205	KPTN	-0.686727	2.76631	-5.92258	5.76703e-07	1.16422e-05	Down
206	HIST1H2BD	-0.685384	2.64094	-4.24548	0.000123489	0.000615143	Down
207	HCAR2	-0.685268	6.24884	-3.61627	0.000817519	0.00290675	Down
208	ACTN1	-0.685215	8.29498	-4.05672	0.0002201	0.000983109	Down
209	AX748210	-0.684612	-0.366339	-3.49164	0.00117244	0.00392314	Down
210	OBSCN	-0.684552	5.29661	-5.32494	4.02325e-06	4.46284e-05	Down
211	VWF	-0.684322	2.13918	-3.21275	0.00257517	0.00754683	Down
212	DOK3	-0.683804	8.19895	-4.3943	7.78684e-05	0.000427291	Down
213	ALPK3	-0.683542	0.599016	-3.77284	0.000516063	0.00197884	Down
214	SORBS3	-0.683471	5.27239	-7.21936	8.55027e-09	1.00606e-06	Down
215	BCRP3	-0.683333	-0.255957	-2.83087	0.00718733	0.0179335	Down
216	COL6A1	-0.683003	2.26859	-3.22761	0.00247125	0.00727465	Down
217	ZFHX2	-0.682947	-1.6681	-2.60085	0.0129128	0.029429	Down
218	B3GNT8,BC128410	-0.682741	5.27135	-4.7663	2.4156e-05	0.000170197	Down
219	KCND1	-0.682514	2.95688	-5.78826	8.934e-07	1.559e-05	Down
220	IER5L	-0.681489	2.72335	-4.85064	1.84706e-05	0.000139061	Down
221	CLEC18B	-0.680874	2.37967	-4.17319	0.000154231	0.000733657	Down
222	SH2B2	-0.680468	4.04021	-5.18257	6.37153e-06	6.19954e-05	Down
223	EGFEM1P	-0.679688	-0.969163	-3.31881	0.00191574	0.00587124	Down
224	AX795351	-0.679197	3.65895	-3.75714	0.000540612	0.00205812	Down
225	hCG_2032978	-0.678821	-1.33729	-3.09014	0.00360487	0.0099888	Down
226	HSPA6	-0.678269	7.77017	-4.17128	0.000155137	0.000737753	Down
227	LAMB2	-0.677307	1.251	-3.49642	0.00115643	0.00388299	Down
228	SEPT4	-0.677159	1.24499	-3.4854	0.00119362	0.00398269	Down
229	LPPR2	-0.676846	7.09845	-4.86226	1.77988e-05	0.000135427	Down
230	SLC6A13	-0.675057	-1.59991	-2.75829	0.00867111	0.0210305	Down
231	LRFN1	-0.674886	4.73371	-5.88873	6.43973e-07	1.24438e-05	Down
232	CCDC154	-0.674581	1.43188	-4.23165	0.000128867	0.000634994	Down
233	CFP	-0.674555	8.18915	-4.61912	3.84884e-05	0.000247785	Down
234	FLOT2	-0.674305	9.1243	-5.50341	2.25625e-06	2.93116e-05	Down
235	AP1M2	-0.673801	1.15918	-2.41071	0.0205362	0.0434489	Down
236	PDLIM7	-0.673122	7.20204	-4.43171	6.9297e-05	0.0003904	Down
237	CST3	-0.672786	8.40748	-5.23232	5.42684e-06	5.50809e-05	Down
238	ACE	-0.672109	2.21276	-4.67785	3.19725e-05	0.000213838	Down
239	AK097952	-0.671936	-0.592508	-3.34194	0.00179505	0.00556975	Down
240	F12	-0.671852	1.70387	-4.59417	4.16364e-05	0.000264001	Down
241	MFI2-AS1	-0.671254	-1.49542	-2.66902	0.0108841	0.0254968	Down
242	MED25	-0.6697	7.26629	-5.47467	2.47684e-06	3.12173e-05	Down
243	LOC254896,TNFRSF10C	-0.669501	8.7947	-4.11664	0.000183371	0.000847073	Down
244	NXPH4	-0.66885	0.175147	-3.45459	0.00130376	0.00428166	Down
245	MYO1F	-0.668844	10.5206	-5.40167	3.13826e-06	3.738e-05	Down
246	ANKRD24	-0.668688	0.468328	-3.77524	0.000512415	0.0019676	Down
247	XRRA1	-0.668036	3.75578	-4.65378	3.45003e-05	0.000227048	Down
248	HSF4	-0.667587	2.43093	-4.4941	5.70151e-05	0.000335432	Down
249	HDAC5	-0.666972	7.16907	-8.54204	1.30925e-10	2.31602e-07	Down
250	PRAM1	-0.666703	6.82111	-4.26277	0.000117076	0.000590146	Down
251	SYP	-0.66653	0.22627	-4.08198	0.000203815	0.000924661	Down
252	CBFA2T3	-0.666357	6.00008	-6.36769	1.35127e-07	4.6697e-06	Down
253	TREML1	-0.664568	4.47165	-2.757	0.00869985	0.021094	Down
254	SAP25	-0.664539	6.17812	-5.46579	2.54924e-06	3.20562e-05	Down
255	FAM86JP	-0.66452	-0.112394	-3.10764	0.00343723	0.00959686	Down
256	ZNF467	-0.663403	6.09101	-4.25962	0.000118219	0.000594271	Down
257	MS4A10	-0.662865	0.363484	-4.33827	9.26818e-05	0.00048997	Down
258	MYO7B	-0.661747	3.86681	-2.86562	0.00656406	0.0166175	Down
259	HSPA1A,HSPA1B	-0.661049	8.12264	-3.39174	0.00155928	0.00496635	Down
260	NHLRC1	-0.660202	0.390407	-4.5325	5.05471e-05	0.000306406	Down
261	KCNH3	-0.659752	3.95701	-4.83359	1.95021e-05	0.000144645	Down
262	S100A11	-0.65911	10.1461	-4.58033	4.3491e-05	0.000271761	Down
263	ATHL1	-0.658929	8.98743	-5.42493	2.91038e-06	3.54868e-05	Down
264	ZNF580	-0.658386	4.78303	-5.96852	4.96495e-07	1.04856e-05	Down
265	CXCR1	-0.656083	9.92775	-4.31634	9.92022e-05	0.000517303	Down
266	EPHB4	-0.654762	4.90909	-4.25515	0.000119862	0.000601428	Down
267	FCN1	-0.652394	9.52745	-4.23828	0.000126262	0.000624976	Down
268	ATP6V0D1	-0.65229	8.00304	-5.09602	8.41888e-06	7.62001e-05	Down
269	NCRNA00185	-0.651869	-0.264853	-3.59918	0.00085921	0.00303051	Down
270	PSD	-0.651154	1.45038	-3.72919	0.000587128	0.00221271	Down
271	TSKS	-0.650883	1.00136	-4.62421	3.78756e-05	0.000244772	Down
272	EVA1B	-0.650598	2.83772	-4.49449	5.6945e-05	0.000335277	Down
273	RRAS	-0.650369	4.52715	-6.14608	2.78266e-07	7.23008e-06	Down
274	SLC15A3	-0.649699	6.15928	-5.01238	1.10127e-05	9.33356e-05	Down
275	CSF1R	-0.649481	7.31446	-4.56254	4.5995e-05	0.000284306	Down
276	PIANP	-0.649082	0.17458	-3.42742	0.00140888	0.0045614	Down
277	RAPSN	-0.647568	-0.0522019	-3.50629	0.00112408	0.00378747	Down
278	TCRBV11S1A1T	-0.647429	0.753353	-4.22107	0.000133134	0.000650585	Down
279	RHOG	-0.646465	8.95024	-5.60805	1.60601e-06	2.31662e-05	Down
280	TLN1	-0.645836	9.85168	-4.66417	3.33859e-05	0.000220793	Down
281	KRT23	-0.645327	6.16053	-2.86899	0.00650635	0.0165069	Down
282	DHX34	-0.643992	6.91753	-5.70267	1.18052e-06	1.88437e-05	Down
283	GIPC3	-0.643686	1.96203	-4.2886	0.000108097	0.000553582	Down
284	TRIM7	-0.643186	2.24872	-3.93195	0.000320958	0.00133643	Down
285	CEL	-0.643158	0.335911	-3.41094	0.00147656	0.00475194	Down
286	AGER	-0.641854	6.14754	-5.22928	5.48034e-06	5.55213e-05	Down
287	LOC100287036	-0.641123	0.367096	-2.65779	0.0111967	0.0261288	Down
288	DKFZp686G1344	-0.641105	1.53353	-4.21071	0.000137443	0.000667286	Down
289	PILRA	-0.641042	7.98912	-4.07719	0.000206809	0.000935668	Down
290	PRELP	-0.640588	-0.148589	-3.51517	0.00109573	0.00370178	Down
291	H1F0	-0.640553	4.30179	-2.7794	0.00821267	0.0200663	Down
292	TIMP1	-0.639866	7.13845	-4.91913	1.4844e-05	0.000118014	Down
293	TBC1D3C,TBC1D3G,TBC1D3H	-0.639747	4.29663	-2.65459	0.0112873	0.0263116	Down
294	SLIT1	-0.639471	0.623597	-4.04089	0.000230941	0.00102321	Down
295	TCRBV5S2,BV5-8	-0.638981	1.63328	-4.37807	8.19006e-05	0.00044453	Down
296	GSTO2	-0.638642	-1.07881	-3.01271	0.00444365	0.011918	Down
297	GALK1	-0.637369	4.77022	-6.99853	1.74273e-08	1.4745e-06	Down
298	ECM1	-0.636912	0.463652	-3.88668	0.000367659	0.00148784	Down
299	APBB1IP	-0.636566	8.30919	-4.61118	3.94643e-05	0.000253251	Down
300	WAS	-0.635316	8.7652	-5.12897	7.57235e-06	7.04742e-05	Down
301	RHPN1	-0.635313	4.1208	-3.57665	0.000917328	0.0031988	Down
302	VMO1	-0.634989	0.705468	-2.5089	0.0161995	0.0355918	Down
303	ISYNA1	-0.634968	4.40294	-5.34345	3.78928e-06	4.26663e-05	Down
304	CFD	-0.634943	7.29127	-2.67528	0.0107134	0.0251561	Down
305	CD22,MIR5196	-0.634792	6.64364	-5.33172	3.93587e-06	4.39861e-05	Down
306	ATP6V0A1	-0.634641	6.0464	-6.29604	1.70664e-07	5.36517e-06	Down
307	ADAP2	-0.634149	4.22216	-5.41724	2.98378e-06	3.61144e-05	Down
308	LSP1	-0.633365	10.4221	-5.40242	3.13067e-06	3.73166e-05	Down
309	SECTM1	-0.633222	7.93165	-3.07447	0.00376152	0.0103618	Down
310	SLC22A4	-0.632515	4.52773	-3.68546	0.000667759	0.00245371	Down
311	DFNB31	-0.632245	2.63658	-4.13453	0.000173617	0.000810888	Down
312	IMPA2	-0.630134	6.06743	-4.49944	5.60693e-05	0.000331883	Down
313	UNC5A	-0.629723	-0.907735	-2.66875	0.0108915	0.0255069	Down
314	IFITM3	-0.628525	8.96027	-2.43111	0.019557	0.0417742	Down
315	TCN2	-0.628143	3.02896	-2.53677	0.0151303	0.033645	Down
316	LCN10,BC064596	-0.627642	3.12171	-4.32106	9.77606e-05	0.000511079	Down
317	AK097184	-0.627458	3.69028	-7.17807	9.76546e-09	1.05833e-06	Down
318	NFAM1	-0.627433	9.16492	-4.09997	0.000192941	0.000884832	Down
319	TIGD3	-0.62589	4.75628	-4.40749	7.47325e-05	0.000413805	Down
320	IZUMO4	-0.625447	2.27471	-5.35796	3.61553e-06	4.13889e-05	Down
321	FFAR2	-0.62479	8.09626	-3.34859	0.00176172	0.00548637	Down
322	HCAR3	-0.624498	6.4581	-2.56753	0.0140258	0.0315595	Down
323	SPINT1	-0.623953	4.53353	-4.18839	0.000147203	0.000706341	Down
324	MROH6	-0.623904	3.62319	-3.037	0.00416256	0.0112742	Down
325	PLIN3	-0.623424	6.59542	-4.80324	2.14797e-05	0.000155874	Down
326	ABCA7	-0.623068	8.03003	-6.27016	1.85681e-07	5.6643e-06	Down
327	NLRX1	-0.622748	5.03346	-5.82858	7.83419e-07	1.4166e-05	Down
328	FBXL8	-0.622004	2.13157	-5.83433	7.68889e-07	1.4011e-05	Down
329	CORO1B	-0.621971	6.22903	-7.77618	1.44294e-09	4.01307e-07	Down
330	ICAM3	-0.620545	9.89856	-5.36739	3.50677e-06	4.04531e-05	Down
331	DDX11L2	-0.620506	1.37631	-3.12925	0.0032403	0.00912279	Down
332	TP53I11	-0.620137	6.24116	-5.17479	6.5333e-06	6.3122e-05	Down
333	FCGRT	-0.619912	8.72904	-4.71514	2.84124e-05	0.000193805	Down
334	TUBA1A	-0.619838	9.03167	-5.14011	7.30555e-06	6.86897e-05	Down
335	PELI3	-0.618274	3.35043	-6.51131	8.46555e-08	3.46898e-06	Down
336	TAGLN2	-0.61812	10.8441	-5.07708	8.9475e-06	7.96714e-05	Down
337	GJD3	-0.618082	0.00892636	-3.09364	0.00357074	0.00991251	Down
338	RNASET2	-0.617848	9.05904	-5.5112	2.1999e-06	2.89217e-05	Down
339	MTX1	-0.617715	5.54782	-6.67427	4.98378e-08	2.59444e-06	Down
340	DBN1	-0.617142	4.89801	-6.28099	1.79244e-07	5.53976e-06	Down
341	OCM	-0.61664	0.581506	-3.32385	0.00188882	0.00580892	Down
342	LOC100129617	-0.616475	-0.731617	-3.178	0.0028345	0.00815877	Down
343	SCO2	-0.616351	4.73833	-2.61144	0.0125764	0.0287898	Down
344	THAP7-AS1	-0.616292	0.715985	-3.29987	0.00202032	0.00613809	Down
345	TKT	-0.614694	9.69585	-4.42732	7.0252e-05	0.000394163	Down
346	EGR1	-0.614313	1.26246	-3.24385	0.00236228	0.0070062	Down
347	KIAA1614	-0.614106	-0.783239	-2.80169	0.00775303	0.0191162	Down
348	TCRBV17S1A1T,BV17S1A1T	-0.613228	3.83554	-5.35188	3.6873e-06	4.19722e-05	Down
349	HCK	-0.613108	9.28322	-4.02025	0.00024586	0.001076	Down
350	GAS2L1	-0.613087	4.08644	-3.69213	0.000654799	0.00241409	Down
351	RAB3D	-0.613039	7.77993	-4.22337	0.000132194	0.00064695	Down
352	SLC16A3	-0.612111	7.82793	-4.84115	1.90378e-05	0.000142068	Down
353	DENND1A	-0.611664	5.59418	-5.43729	2.7961e-06	3.46387e-05	Down
354	DLK2	-0.611504	-1.79005	-2.57862	0.013646	0.0308269	Down
355	VIM	-0.611494	10.5254	-6.30745	1.64431e-07	5.24936e-06	Down
356	CHMP2A	-0.610206	7.26189	-5.66933	1.31581e-06	2.02384e-05	Down
357	LGALS3BP	-0.610192	5.24486	-5.52328	2.11527e-06	2.80554e-05	Down
358	CD74	-0.609814	11.7848	-5.88836	6.44763e-07	1.24438e-05	Down
359	AK097289	-0.609632	0.596824	-4.33569	9.34263e-05	0.000492957	Down
360	LTB	-0.608703	8.27633	-6.5725	6.93748e-08	3.09705e-06	Down
361	CD97	-0.608668	9.78551	-4.42708	7.03043e-05	0.000394322	Down
362	IFITM2	-0.608578	11.4551	-3.93067	0.00032219	0.00133959	Down
363	LOC100506178	-0.607977	-0.302282	-2.75283	0.0087935	0.0212835	Down
364	BAIAP2	-0.607858	3.31394	-5.67029	1.31172e-06	2.02094e-05	Down
365	UBTD1	-0.6072	3.7525	-4.9994	1.14806e-05	9.65391e-05	Down
366	ANO9	-0.607018	5.56157	-5.48934	2.3617e-06	3.02286e-05	Down
367	MYBPC3	-0.605039	3.52946	-4.29286	0.000106679	0.000548137	Down
368	ASPRV1	-0.603874	3.79564	-2.86084	0.00664675	0.0167881	Down
369	LINC00514	-0.603046	0.899863	-3.59983	0.000857593	0.00302638	Down
370	PABPN1L	-0.602981	-1.11585	-2.58718	0.0133594	0.0302939	Down
371	C17orf97	-0.602266	1.95192	-2.48045	0.0173611	0.0377296	Down
372	SAMD14	-0.601323	0.737956	-2.36852	0.0227031	0.0473582	Down
373	LRP1	-0.600561	6.63062	-3.90963	0.000343216	0.00141063	Down
374	ADAMTSL4	-0.60016	5.64573	-3.98372	0.000274589	0.00117733	Down
375	CPT1A	-0.599908	5.94655	-3.81792	0.000451426	0.00176761	Down
376	FUZ	-0.599908	4.2513	-7.4597	3.95452e-09	7.03082e-07	Down
377	KIAA1211L	-0.599385	1.31566	-3.48448	0.00119678	0.0039906	Down
378	ITPK1	-0.59921	7.90232	-4.82751	1.98828e-05	0.000147072	Down
379	CXCR5	-0.599159	5.27532	-5.19082	6.20435e-06	6.06914e-05	Down
380	SELL	-0.598954	10.768	-4.54739	4.82373e-05	0.000295835	Down
381	LYPD3	-0.598953	0.751582	-4.49116	5.75421e-05	0.000337617	Down
382	CD163	-0.598785	5.2016	-3.04825	0.00403812	0.0109918	Down
383	FAM63A	-0.598067	6.57505	-4.81409	2.07506e-05	0.000151787	Down
384	C2orf81	-0.597635	1.66646	-4.78308	2.29017e-05	0.00016367	Down
385	ALDH1A1	-0.597562	4.66836	-3.85072	0.000409389	0.00162738	Down
386	ITGA5	-0.597562	8.1512	-6.61769	5.98957e-08	2.82711e-06	Down
387	MAP1LC3A	-0.5975	3.60199	-4.16708	0.000157146	0.000745585	Down
388	KIAA1324	-0.597351	5.84856	-2.46687	0.017942	0.0387973	Down
389	CYP2D6	-0.596727	1.39323	-2.86648	0.00654917	0.0165925	Down
390	GLT1D1	-0.595431	7.00503	-3.56358	0.000952759	0.00329861	Down
391	PACS1	-0.595222	8.22938	-6.52569	8.07859e-08	3.4048e-06	Down
392	CD68	-0.594132	8.12226	-4.69035	3.07322e-05	0.000207028	Down
393	SLC46A2	-0.59356	3.67164	-4.04772	0.000226198	0.00100463	Down
394	NSUN5P1	-0.593427	4.02048	-5.45644	2.6277e-06	3.29488e-05	Down
395	FMNL1	-0.592773	9.70015	-5.27449	4.73602e-06	4.97554e-05	Down
396	TLE2	-0.592447	3.28278	-4.74667	2.5709e-05	0.000179147	Down
397	CTSD	-0.592314	9.05882	-5.03461	1.02549e-05	8.81678e-05	Down
398	SYNPO	-0.592249	2.59406	-3.76521	0.000527851	0.00201794	Down
399	LOC100505622	-0.592232	0.941618	-4.48221	5.91784e-05	0.000344712	Down
400	CACNG8,MIR935	-0.592227	1.88426	-2.73146	0.00928799	0.0223001	Down
401	LOC400752	-0.592039	-0.433805	-2.99929	0.00460652	0.0122808	Down
402	PANX2	-0.591446	4.68293	-3.07428	0.00376351	0.0103655	Down
403	LOC643669	-0.59127	-1.3438	-2.42342	0.0199211	0.0424198	Down
404	PAQR6	-0.591267	3.12447	-3.34881	0.00176064	0.00548572	Down
405	WDR86	-0.59011	0.305912	-3.06543	0.00385487	0.0105694	Down
406	TACC3	-0.589267	7.55611	-5.70871	1.15754e-06	1.86031e-05	Down
407	RIMBP3	-0.589232	2.1536	-4.07414	0.000208738	0.000941806	Down
408	DPEP2	-0.588996	7.71596	-4.83879	1.91815e-05	0.000142718	Down
409	MMP25	-0.588908	9.49995	-3.6995	0.000640764	0.00237251	Down
410	POLR2J2	-0.588755	5.97059	-3.89603	0.000357496	0.00145768	Down
411	BC014119	-0.588406	-0.878941	-2.61023	0.0126145	0.028869	Down
412	FAM174B	-0.588333	0.582541	-3.06523	0.00385687	0.0105732	Down
413	CCDC17	-0.58812	2.03886	-4.48611	5.84594e-05	0.00034163	Down
414	OSCAR	-0.587961	6.6056	-4.43646	6.82761e-05	0.000386101	Down
415	TCRBV6S2A1N1T,TRBV7-8,TCRBV6S6A2T	-0.587816	1.80495	-4.00097	0.000260632	0.00112806	Down
416	CNFN	-0.587792	-0.169726	-2.51059	0.0161327	0.0354811	Down
417	ASMTL-AS1	-0.587539	3.09229	-4.05937	0.000218332	0.000977888	Down
418	TLE3	-0.587523	7.7256	-4.51511	5.33819e-05	0.000318263	Down
419	SIGLEC7	-0.586968	5.26082	-4.12598	0.000178213	0.000826725	Down
420	ZNF233	-0.586048	0.172436	-3.8783	0.000376996	0.00151729	Down
421	PECAM1	-0.585918	8.06568	-5.01386	1.09607e-05	9.29737e-05	Down
422	NAA15	0.585022	4.38925	5.71416	1.13721e-06	1.83514e-05	Up
423	ZRANB3	0.585183	0.095637	3.914	0.000338736	0.00139605	Up
424	PFN1P2	0.585238	1.36335	3.07201	0.00378667	0.0104171	Up
425	CENPC1	0.58553	3.80691	6.16306	2.63273e-07	6.97251e-06	Up
426	AZI2	0.585837	4.30378	4.86513	1.76368e-05	0.000134369	Up
427	RAP2C	0.585935	4.74342	4.78121	2.30386e-05	0.000164506	Up
428	FGD4	0.586004	3.44997	4.01005	0.000253574	0.00110244	Up
429	PEX2	0.586229	4.18803	4.62454	3.78365e-05	0.000244699	Up
430	TAF13	0.586531	0.631222	3.84928	0.000411149	0.00163359	Up
431	DBI,DL492217	0.586612	3.84358	2.62418	0.0121825	0.0280713	Up
432	B3GALTL	0.586707	2.2237	5.00022	1.14506e-05	9.64348e-05	Up
433	MCM3AP-AS1	0.586727	-0.169085	3.20326	0.0026437	0.00770382	Up
434	XK	0.586729	2.28389	2.68695	0.0104016	0.0245409	Up
435	LOC646719	0.586777	2.92525	3.74426	0.000561589	0.0021306	Up
436	MKI67IP	0.586983	3.77999	3.66732	0.000704243	0.00256659	Up
437	MAD2L1	0.587019	1.14461	3.67632	0.000685897	0.00251028	Up
438	LNX2	0.587382	2.61033	5.37675	3.40202e-06	3.96333e-05	Up
439	KLRG1	0.587488	4.52443	4.19566	0.000143954	0.000693381	Up
440	SCN8A	0.587646	-0.0862409	2.62025	0.0123027	0.0282969	Up
441	NDUFAF5	0.587662	1.24425	3.74805	0.000555337	0.00211077	Up
442	RYK	0.587741	4.29067	5.49	2.35659e-06	3.01867e-05	Up
443	ALG11,UTP14C	0.587745	3.50325	5.15412	6.98335e-06	6.62902e-05	Up
444	SETBP1	0.588041	2.53237	5.4189	2.96783e-06	3.59478e-05	Up
445	ZNF486	0.588156	2.83254	4.18262	0.000149833	0.0007175	Up
446	WASL	0.588225	2.43717	5.07406	9.03481e-06	8.00163e-05	Up
447	HAUS3	0.588745	3.65205	5.86603	6.93419e-07	1.30396e-05	Up
448	MGC4836	0.588835	3.27242	3.70976	0.00062173	0.002314	Up
449	NARG2	0.589075	4.4547	5.06728	9.23357e-06	8.14265e-05	Up
450	RPL23AP64	0.589091	-1.14109	2.36529	0.0228771	0.047661	Up
451	SREK1IP1	0.589254	3.56191	5.60606	1.61643e-06	2.32072e-05	Up
452	AK311167	0.589266	0.241967	3.26046	0.00225554	0.00673106	Up
453	FAM46C	0.589363	6.02609	3.69599	0.00064742	0.00239232	Up
454	CCDC112	0.589432	1.73032	4.15762	0.000161771	0.000762693	Up
455	OSTM1,AJ420489	0.589476	4.8877	5.4665	2.54337e-06	3.20068e-05	Up
456	SLC30A9	0.589535	3.51758	4.44677	6.61139e-05	0.000376719	Up
457	ZC3H11A	0.58967	7.46913	6.23247	2.09958e-07	6.05011e-06	Up
458	C14orf142	0.589872	1.75434	3.31099	0.00195828	0.00597717	Up
459	RIOK2	0.589877	3.14505	4.31505	9.95977e-05	0.000519036	Up
460	DR1	0.590325	4.85093	6.77126	3.63773e-08	2.14783e-06	Up
461	FKTN	0.590673	3.14914	4.71166	2.87267e-05	0.000195624	Up
462	PRKAR2A	0.590735	2.98559	4.689	3.08643e-05	0.000207607	Up
463	ZMYM5	0.590815	2.97837	4.69296	3.04797e-05	0.000205701	Up
464	KIAA1432	0.591273	4.65516	6.46195	9.94077e-08	3.87126e-06	Up
465	ZNF367	0.591442	0.872809	4.17373	0.000153976	0.000732653	Up
466	ENOPH1	0.591564	3.58772	6.13698	2.86645e-07	7.35498e-06	Up
467	CD164	0.592109	7.19649	5.1666	6.70813e-06	6.42727e-05	Up
468	ZMYM1	0.592639	2.65674	4.74077	2.61947e-05	0.000181533	Up
469	CGGBP1	0.592749	6.14939	6.4243	1.12372e-07	4.16916e-06	Up
470	DKFZP434I0714	0.592829	1.83729	3.93099	0.000321882	0.00133864	Up
471	BC047484	0.593314	0.518164	4.00119	0.000260463	0.00112762	Up
472	BCLAF1	0.593489	6.58779	6.34668	1.44699e-07	4.85464e-06	Up
473	GNG2	0.593567	6.80605	6.64043	5.56294e-08	2.71924e-06	Up
474	ZNF621	0.593644	4.13767	6.72268	4.25887e-08	2.33078e-06	Up
475	LOC100506124	0.593775	0.497152	3.14226	0.00312694	0.00885429	Up
476	FAM84B	0.593902	3.14351	4.13418	0.000173803	0.000811296	Up
477	SNTB2	0.594125	4.26725	6.60543	6.23303e-08	2.90146e-06	Up
478	OXSM	0.594232	2.37103	3.97383	0.000282914	0.00120612	Up
479	MOSPD1	0.594299	2.0969	5.69986	1.19137e-06	1.89618e-05	Up
480	ZNF225	0.594385	1.82326	5.16532	6.73588e-06	6.44368e-05	Up
481	C18orf32	0.594424	3.89431	4.4983	5.62693e-05	0.000332635	Up
482	C18orf54	0.594755	0.767471	3.26229	0.00224405	0.0067053	Up
483	ZSCAN12	0.594776	2.73405	4.77717	2.33361e-05	0.00016587	Up
484	FAM126B	0.595221	5.10536	3.86296	0.000394687	0.00157846	Up
485	CCL4	0.595652	4.42495	4.62945	3.72543e-05	0.000241706	Up
486	MGC12965	0.595695	0.140373	2.69431	0.0102093	0.0241585	Up
487	TMEM30A	0.595864	6.19088	5.89458	6.31819e-07	1.2288e-05	Up
488	TMEM245	0.596099	4.94676	6.81772	3.12898e-08	2.00559e-06	Up
489	MAP3K2	0.596172	6.09825	4.82455	2.00714e-05	0.000148135	Up
490	VEZT	0.59639	3.77384	5.35314	3.67229e-06	4.18931e-05	Up
491	RBL1	0.596474	2.86547	5.47952	2.43812e-06	3.08818e-05	Up
492	DOCK11	0.596542	6.63963	5.44669	2.71215e-06	3.38448e-05	Up
493	BROX	0.596614	3.67206	4.49783	5.63528e-05	0.000332724	Up
494	RABEP1	0.59669	5.51466	5.98476	4.70886e-07	1.01663e-05	Up
495	PRDM10	0.597229	3.3546	6.43304	1.0922e-07	4.13582e-06	Up
496	PDK1	0.59724	3.85831	5.73312	1.06912e-06	1.75395e-05	Up
497	FBXL17	0.597354	3.1779	5.60729	1.60999e-06	2.3183e-05	Up
498	ZNF146	0.597925	4.87938	5.37457	3.42619e-06	3.9803e-05	Up
499	C5orf15	0.597972	4.41538	6.37094	1.33704e-07	4.65648e-06	Up
500	AL832007	0.599052	0.46591	3.53149	0.00104535	0.00355566	Up
501	TRPV3	0.599149	0.587643	3.49549	0.00115955	0.00389027	Up
502	ARHGEF28	0.599328	-0.345713	2.54081	0.014981	0.0333444	Up
503	XPOT	0.599532	5.11189	7.18168	9.65249e-09	1.05302e-06	Up
504	RNF2	0.599627	3.54019	6.00499	4.40822e-07	9.69514e-06	Up
505	TRMT10A	0.599778	1.09732	3.49693	0.00115475	0.00387891	Up
506	KLHL28	0.600166	3.41036	4.88854	1.63673e-05	0.000126673	Up
507	PPIL4	0.600384	3.75354	4.82757	1.98791e-05	0.000147072	Up
508	WEE1	0.600534	3.09618	6.26763	1.87223e-07	5.66934e-06	Up
509	VAMP7	0.600802	4.59232	5.62282	1.53073e-06	2.25342e-05	Up
510	BNIP2	0.600818	5.30664	5.13791	7.35745e-06	6.89415e-05	Up
511	NUFIP2	0.601006	6.54706	5.23291	5.41654e-06	5.50103e-05	Up
512	PRPF4B	0.601312	6.11501	6.05973	3.6876e-07	8.59206e-06	Up
513	LOC100271836	0.601511	2.02077	3.51739	0.00108873	0.00368343	Up
514	SLC9B1	0.601571	-1.27837	2.72248	0.00950332	0.0227543	Up
515	KMT2C	0.601851	5.75372	5.77975	9.18523e-07	1.58241e-05	Up
516	GCH1	0.602207	4.96603	5.2293	5.48007e-06	5.55213e-05	Up
517	WDR36	0.602621	4.09575	6.18643	2.43963e-07	6.65363e-06	Up
518	TMEM87B	0.603328	4.10081	5.89951	6.21745e-07	1.21595e-05	Up
519	UBXN8	0.603545	1.46259	3.94487	0.000308717	0.00129567	Up
520	CCDC88A	0.60395	4.42868	4.63308	3.68303e-05	0.00023952	Up
521	GPRIN3	0.603956	2.49348	4.40589	7.51078e-05	0.000415185	Up
522	ZNF138	0.605127	1.86751	3.24481	0.00235601	0.00699416	Up
523	AK9	0.605165	1.83621	4.95358	1.32956e-05	0.000108104	Up
524	PPIL3	0.605413	2.55323	3.8812	0.000373733	0.00150784	Up
525	SSFA2	0.605468	5.44561	4.19595	0.000143825	0.000692958	Up
526	EOGT	0.605507	2.13028	4.12708	0.000177618	0.000824893	Up
527	PREPL	0.605545	4.17745	4.67713	3.20447e-05	0.000214147	Up
528	HSF2	0.605818	3.43806	5.21956	5.65498e-06	5.68709e-05	Up
529	DIS3	0.606092	4.67123	5.57539	1.7859e-06	2.47845e-05	Up
530	PRPF40A	0.606317	5.8588	5.56752	1.83216e-06	2.52351e-05	Up
531	LOC100132215	0.606445	-0.748685	3.03052	0.00423588	0.0114385	Up
532	TFB2M	0.606465	2.49672	4.92782	1.44374e-05	0.000115394	Up
533	ZBTB44	0.606534	5.74037	8.33265	2.50795e-10	2.72996e-07	Up
534	SBDSP1	0.606746	3.03904	4.51083	5.41029e-05	0.000322095	Up
535	PALLD	0.606746	2.32681	4.93338	1.41829e-05	0.000113746	Up
536	PJA2	0.606853	6.31012	4.6232	3.7996e-05	0.000245454	Up
537	C5orf34	0.606896	-0.144364	3.31766	0.00192198	0.00588315	Up
538	MIS12	0.607122	4.27665	5.48114	2.42538e-06	3.08043e-05	Up
539	KIF11	0.607536	1.69896	3.47461	0.00123113	0.00408303	Up
540	APC	0.607667	4.48796	5.88626	6.49178e-07	1.24929e-05	Up
541	PSMA4	0.60777	5.1448	3.70906	0.000622997	0.00231819	Up
542	EXOC8	0.608078	4.18466	5.03618	1.02032e-05	8.8045e-05	Up
543	TMTC4	0.608146	2.61123	5.50786	2.22391e-06	2.9022e-05	Up
544	GFI1	0.608472	3.92609	4.90981	1.52926e-05	0.000120476	Up
545	SLC33A1,AK130481	0.608592	3.80729	6.77425	3.60264e-08	2.14246e-06	Up
546	AK055601	0.608808	1.4733	4.14296	0.000169197	0.000792262	Up
547	TXNDC16	0.609096	2.40717	5.67006	1.3127e-06	2.02094e-05	Up
548	RBX1	0.609098	3.94169	3.34897	0.0017598	0.00548415	Up
549	SCYL2	0.609121	4.67322	5.62809	1.50472e-06	2.22707e-05	Up
550	SNORA8	0.609406	2.01224	3.65889	0.000721842	0.00261972	Up
551	PRKAB2	0.60951	4.35543	5.45161	2.66921e-06	3.34053e-05	Up
552	LOC400927	0.609984	0.893481	3.10075	0.00350236	0.00974567	Up
553	PNISR	0.610096	6.48077	4.87762	1.69476e-05	0.000130083	Up
554	LBR	0.610262	6.81012	5.42273	2.93119e-06	3.5635e-05	Up
555	GZMA	0.610359	6.26725	2.82221	0.00735117	0.0182759	Up
556	NHLRC3	0.610434	3.87889	6.0741	3.51885e-07	8.31649e-06	Up
557	MDM1	0.610675	3.67478	5.79634	8.702e-07	1.53313e-05	Up
558	C10orf88	0.610728	2.60033	4.94838	1.35183e-05	0.000109429	Up
559	ZNF800	0.610792	3.95852	5.7978	8.66053e-07	1.52746e-05	Up
560	RALGAPA1	0.610805	4.03915	5.84788	7.35685e-07	1.36015e-05	Up
561	MRE11A	0.611075	3.98077	5.57636	1.78029e-06	2.47483e-05	Up
562	HOPX	0.611303	5.08591	3.61469	0.000821296	0.00291767	Up
563	HS3ST3B1	0.611794	0.972707	3.76845	0.000522816	0.00200241	Up
564	BC043356	0.61182	-1.19905	2.8463	0.00690404	0.0173185	Up
565	WDR89	0.611957	3.05232	3.66892	0.000700956	0.00255913	Up
566	TRAPPC8	0.612093	5.5134	5.41667	2.98939e-06	3.61292e-05	Up
567	FAM3C	0.612254	3.46988	6.40633	1.19147e-07	4.32314e-06	Up
568	MCM8	0.612501	2.12847	4.84489	1.88121e-05	0.000140847	Up
569	SIKE1	0.612658	4.48278	6.25726	1.93657e-07	5.75833e-06	Up
570	SLC35F5	0.612874	2.64196	4.77196	2.37254e-05	0.000167954	Up
571	CGRRF1	0.613012	2.22473	3.52538	0.00106395	0.00361091	Up
572	KCTD3	0.613295	1.13768	4.49448	5.6948e-05	0.000335277	Up
573	PSMA6	0.613682	5.15325	3.2949	0.00204864	0.00620239	Up
574	ITGB1	0.614376	7.31519	6.19701	2.35687e-07	6.51422e-06	Up
575	RC3H2	0.614437	3.3434	6.98155	1.84104e-08	1.53169e-06	Up
576	CFH,CFHR4	0.614473	1.93836	2.9178	0.00572206	0.0147756	Up
577	RCOR3	0.614915	4.75118	6.96799	1.92357e-08	1.56866e-06	Up
578	MKL2,BC020644	0.61512	2.61717	5.2028	5.96914e-06	5.9143e-05	Up
579	ANKRD50	0.615312	1.77159	3.61214	0.000827419	0.00293562	Up
580	DPM1	0.616063	3.45364	3.25507	0.0022897	0.00682312	Up
581	DAAM1	0.616082	2.52836	5.29556	4.42413e-06	4.73956e-05	Up
582	SNAPC1	0.616347	1.57071	3.37488	0.00163561	0.00515466	Up
583	C5orf30	0.616503	1.75277	5.60747	1.60904e-06	2.3183e-05	Up
584	SS18L1	0.616781	3.56649	5.19499	6.12139e-06	6.01298e-05	Up
585	PCDH1	0.616798	1.472	3.0977	0.00353151	0.00981517	Up
586	RAD54B	0.616918	0.516205	3.00231	0.00456935	0.0121956	Up
587	PHC3,BC131773	0.617129	5.29993	6.25812	1.93117e-07	5.75264e-06	Up
588	RPGRIP1L	0.617389	0.393467	3.88097	0.000374	0.00150855	Up
589	TMEM123	0.617426	7.12304	4.33386	9.39574e-05	0.000494967	Up
590	NCAPG	0.61765	0.973502	2.63411	0.0118833	0.0274781	Up
591	SRFBP1	0.617687	1.74169	4.78084	2.30652e-05	0.000164624	Up
592	CLIC2	0.618019	1.3698	4.66932	3.28462e-05	0.000218087	Up
593	C18orf25	0.618379	4.87726	6.26078	1.91446e-07	5.7422e-06	Up
594	LAX1	0.618687	4.0641	4.655	3.43671e-05	0.000226452	Up
595	ATF1	0.618858	3.45523	8.14586	4.49667e-10	2.76191e-07	Up
596	RNF6	0.619221	4.242	6.19091	2.4042e-07	6.62546e-06	Up
597	LOC100132077	0.619246	0.577528	3.77427	0.000513879	0.00197184	Up
598	C6orf201	0.619769	-0.5661	3.05507	0.00396439	0.0108219	Up
599	RMI1	0.620079	2.8442	4.62998	3.71922e-05	0.000241438	Up
600	SBSPON	0.620181	0.107683	3.31853	0.00191726	0.00587481	Up
601	FAM60A	0.620311	4.91876	5.52363	2.11286e-06	2.8046e-05	Up
602	ERRFI1	0.621187	-0.37823	3.79412	0.000484509	0.0018784	Up
603	CCDC41	0.621187	1.28643	4.20681	0.000139105	0.000673965	Up
604	TIMM8B	0.621221	2.25543	2.67918	0.0106083	0.024943	Up
605	ANKRD28	0.621947	4.21758	8.04863	6.10241e-10	2.95708e-07	Up
606	NAA16	0.622312	3.8374	5.85533	7.18043e-07	1.33956e-05	Up
607	FBXO11	0.622687	5.58893	5.73802	1.05219e-06	1.74374e-05	Up
608	SSPN	0.622704	1.24164	4.05607	0.000220533	0.000984778	Up
609	TCF4	0.623389	3.54167	6.6885	4.75863e-08	2.52615e-06	Up
610	ZEB1	0.62348	3.4687	4.95554	1.32122e-05	0.000107624	Up
611	NEU3	0.623805	2.42151	4.04447	0.000228444	0.00101324	Up
612	ZNF670	0.624007	0.519499	3.45449	0.00130412	0.00428201	Up
613	C3orf58	0.624182	3.01835	5.88789	6.45748e-07	1.24438e-05	Up
614	IFIT5	0.624855	4.67001	3.37131	0.00165221	0.0051965	Up
615	ANP32E	0.625244	4.43727	4.74005	2.62546e-05	0.000181872	Up
616	RALGPS2	0.625406	4.30703	4.24547	0.000123492	0.000615143	Up
617	SEC23A	0.625599	4.22043	6.91255	2.30143e-08	1.73112e-06	Up
618	E2F3	0.625692	4.73909	5.82709	7.87246e-07	1.42151e-05	Up
619	CEP152	0.625717	2.1907	5.62177	1.53594e-06	2.25581e-05	Up
620	GVINP1	0.626066	5.18111	4.6758	3.21801e-05	0.000214541	Up
621	RB1	0.626105	4.3799	6.13956	2.84243e-07	7.32761e-06	Up
622	SRSF10,AK054635	0.626149	5.22797	7.21099	8.78362e-09	1.018e-06	Up
623	DENND6A	0.626252	4.53015	7.90006	9.74804e-10	3.41327e-07	Up
624	USP12	0.626313	4.04958	8.38703	2.11743e-10	2.72996e-07	Up
625	LCORL	0.626507	1.40748	4.56152	4.61418e-05	0.000285009	Up
626	IQGAP2	0.626514	5.97814	5.21282	5.77939e-06	5.78747e-05	Up
627	PTCH1	0.626621	3.90081	4.40172	7.60886e-05	0.00041948	Up
628	EIF4A2,SNORA4	0.626781	7.68631	5.93024	5.62474e-07	1.1439e-05	Up
629	TM4SF19-TCTEX1D2,TM4SF19	0.62691	1.05838	2.68579	0.0104322	0.024602	Up
630	PLEKHF2	0.627013	4.21386	4.75971	2.46663e-05	0.000173127	Up
631	UBA3	0.627314	5.14123	5.58871	1.71023e-06	2.4038e-05	Up
632	AK095439	0.628202	-0.723894	3.6454	0.000750897	0.00271142	Up
633	GSTCD	0.628376	1.14689	4.80412	2.14199e-05	0.000155578	Up
634	GFOD1	0.628697	1.53762	5.29386	4.44862e-06	4.76167e-05	Up
635	TANK	0.629015	5.32123	6.06831	3.58586e-07	8.42651e-06	Up
636	SIRT1	0.629049	4.20592	6.28134	1.7904e-07	5.53976e-06	Up
637	TMEM182	0.629217	-0.246713	3.36726	0.00167124	0.00524988	Up
638	FAM208A	0.629289	5.77908	6.02414	4.14143e-07	9.28188e-06	Up
639	AKAP5	0.629395	2.11632	4.55554	4.70187e-05	0.000289439	Up
640	CSPP1	0.629412	2.77751	6.67005	5.05258e-08	2.60722e-06	Up
641	RASA1	0.629503	4.23716	7.21492	8.6733e-09	1.0133e-06	Up
642	USP49	0.629519	-0.0273099	3.4126	0.0014696	0.00473658	Up
643	DCAF17	0.62957	3.69328	6.49106	9.04206e-08	3.63293e-06	Up
644	ZNF780B	0.629999	4.01905	4.36642	8.49236e-05	0.000456724	Up
645	EXOC6	0.630051	4.08564	4.77847	2.32401e-05	0.000165657	Up
646	TAB3	0.630603	4.10454	5.48706	2.37924e-06	3.03588e-05	Up
647	MAP3K1	0.631403	6.2369	5.32617	4.00727e-06	4.46075e-05	Up
648	DQ591785	0.632035	1.3557	3.40768	0.00149028	0.0047892	Up
649	EIF4E	0.632169	4.08582	6.18828	2.42497e-07	6.64861e-06	Up
650	UAP1	0.632562	3.77174	7.19021	9.3912e-09	1.03826e-06	Up
651	DCAF4L1	0.632818	0.197868	2.77844	0.00823296	0.020098	Up
652	ZNF501	0.63286	0.439289	3.80523	0.000468778	0.00182583	Up
653	UTP15	0.633091	2.58028	5.66212	1.34704e-06	2.05509e-05	Up
654	AX748233,GEN1	0.633217	3.00918	5.11619	7.89023e-06	7.2734e-05	Up
655	TLR3	0.63328	-0.00236488	2.5216	0.0157042	0.0347241	Up
656	MARCH1	0.633832	4.77565	5.24022	5.29018e-06	5.41274e-05	Up
657	C11orf54	0.63414	3.7672	5.54772	1.95385e-06	2.65122e-05	Up
658	CCDC111	0.634558	2.26586	4.79789	2.18485e-05	0.000158064	Up
659	CCDC132	0.634713	3.67048	4.65314	3.45701e-05	0.000227165	Up
660	TAF7	0.634789	6.51905	4.21503	0.000135631	0.000659905	Up
661	BCAT1	0.634868	1.70989	3.51793	0.00108705	0.00367925	Up
662	ARL14EP	0.635485	3.33647	4.37874	8.1731e-05	0.000443756	Up
663	VAMP4	0.63555	3.97817	4.85163	1.84123e-05	0.000138771	Up
664	KCTD9	0.635876	3.56567	5.64664	1.41659e-06	2.11373e-05	Up
665	WDR43	0.635947	4.12928	5.87967	6.63287e-07	1.26316e-05	Up
666	FAM115A	0.636062	3.17956	5.09309	8.49876e-06	7.66704e-05	Up
667	NEMF	0.636149	4.52504	6.25407	1.95682e-07	5.79761e-06	Up
668	DMTF1	0.636299	5.78454	5.25199	5.093e-06	5.25671e-05	Up
669	MSH2	0.636328	3.50121	4.94011	1.3881e-05	0.000111683	Up
670	GPBP1	0.636588	6.08928	5.29954	4.3676e-06	4.71478e-05	Up
671	HPGD	0.636754	2.14717	3.2365	0.00241104	0.00712924	Up
672	ZWILCH	0.636857	2.20482	4.50545	5.50238e-05	0.000326398	Up
673	XCL2	0.636861	2.30319	2.60717	0.0127109	0.0290533	Up
674	NBEAL1	0.637305	-0.998692	2.65415	0.0112998	0.0263247	Up
675	STX7	0.637428	5.67033	6.12598	2.97115e-07	7.46094e-06	Up
676	FAM133B	0.637528	3.45856	5.54827	1.95039e-06	2.65089e-05	Up
677	RTKN2	0.637865	1.77309	3.03751	0.00415682	0.0112605	Up
678	CD200R1	0.638085	2.23549	4.49555	5.67572e-05	0.000334765	Up
679	PSD3	0.638787	-0.729618	3.46207	0.00127615	0.00421031	Up
680	BTG3	0.63922	1.64844	4.29475	0.000106059	0.000545462	Up
681	FBXO48	0.639314	0.649724	4.32182	9.75325e-05	0.000510211	Up
682	LOC100294362	0.639751	0.141177	3.8077	0.000465354	0.00181481	Up
683	MB21D1	0.639762	2.37704	6.19798	2.34942e-07	6.50454e-06	Up
684	TTC21B	0.640278	3.67068	7.14898	1.07249e-08	1.10897e-06	Up
685	DENND4A	0.64033	4.98594	6.11736	3.0559e-07	7.57416e-06	Up
686	MRPL13	0.640954	2.1627	3.19013	0.00274129	0.00792929	Up
687	C1D	0.640958	3.325	5.93283	5.57751e-07	1.13794e-05	Up
688	SNX29P2	0.641091	5.72742	3.71975	0.000603703	0.00226275	Up
689	PSMD10	0.641307	3.76898	6.18703	2.43482e-07	6.65153e-06	Up
690	DLG1	0.641318	4.45071	6.33623	1.4971e-07	4.96213e-06	Up
691	ESCO2	0.641581	-0.930433	2.44169	0.019066	0.0409058	Up
692	GXYLT1	0.641755	3.21354	5.53847	2.01348e-06	2.71424e-05	Up
693	PLCL1	0.641811	1.77452	4.75328	2.51754e-05	0.000176174	Up
694	KIT,DL490879	0.64184	0.900663	3.19766	0.0026849	0.00780317	Up
695	IKZF5	0.642322	3.95506	5.04276	9.99e-06	8.64768e-05	Up
696	BC037952	0.642971	3.74929	4.625	3.7781e-05	0.000244545	Up
697	AUTS2	0.643083	3.54311	4.33867	9.25651e-05	0.000489668	Up
698	STT3B	0.643145	5.75452	5.9627	5.06008e-07	1.06592e-05	Up
699	BC039424	0.643148	-1.60826	2.40822	0.0206586	0.0436845	Up
700	RDH14,NT5C1B-RDH14,NT5C1B	0.643401	2.50961	4.67443	3.23202e-05	0.000215202	Up
701	DDX3X	0.64347	7.88274	5.17505	6.5279e-06	6.31096e-05	Up
702	C6orf211	0.644031	3.77801	5.16229	6.8018e-06	6.49166e-05	Up
703	BTBD1	0.644147	4.92356	7.99597	7.2026e-10	2.95708e-07	Up
704	HRSP12	0.644283	0.201484	2.63821	0.0117617	0.0272543	Up
705	PTPRM	0.644561	2.20834	3.35314	0.00173922	0.0054272	Up
706	TRPM7	0.644911	5.08829	5.91902	5.83431e-07	1.17349e-05	Up
707	TMED5	0.645084	5.35809	6.80009	3.31295e-08	2.07506e-06	Up
708	CLEC4C	0.645383	0.939147	3.14375	0.00311416	0.00882812	Up
709	PPWD1	0.645431	4.69286	4.41947	7.19939e-05	0.000401203	Up
710	BC047599	0.64546	-1.4349	2.71698	0.00963755	0.0230231	Up
711	ZNF883	0.645465	-0.737515	2.34472	0.0240145	0.0496226	Up
712	EML6	0.645533	1.87653	3.23578	0.00241586	0.00713867	Up
713	CDCA2	0.645687	-0.377893	2.58609	0.0133956	0.0303487	Up
714	FYTTD1	0.646096	5.04386	7.30727	6.44569e-09	8.63251e-07	Up
715	CDK8	0.646487	2.42548	6.33388	1.50862e-07	4.96443e-06	Up
716	MIER1	0.646542	5.09865	5.54835	1.94987e-06	2.65089e-05	Up
717	SLC36A4	0.646565	2.38099	5.53641	2.02699e-06	2.72577e-05	Up
718	ACPL2	0.646576	3.15364	6.63014	5.7521e-08	2.7465e-06	Up
719	SPDL1	0.646586	1.91673	4.6084	3.98114e-05	0.000254883	Up
720	SESN1	0.646677	4.67625	5.84993	7.30779e-07	1.35264e-05	Up
721	DNAJB9	0.647052	3.64736	5.54018	2.00232e-06	2.70584e-05	Up
722	ETV3	0.647066	2.10433	4.03649	0.00023404	0.00103415	Up
723	ZC2HC1A	0.647079	-0.283238	3.65642	0.000727076	0.00263523	Up
724	ZNF813	0.647218	1.40318	3.63639	0.00077092	0.00277097	Up
725	ITGB3BP	0.648146	0.640824	3.30351	0.00199982	0.00608592	Up
726	ANKRA2	0.648606	3.14844	4.79759	2.18693e-05	0.000158144	Up
727	TFRC	0.649038	4.66154	7.87409	1.05821e-09	3.41562e-07	Up
728	MON2	0.64928	5.12421	6.71621	4.34923e-08	2.36452e-06	Up
729	KCNQ5	0.649766	1.11535	4.15838	0.000161393	0.000761723	Up
730	KRIT1	0.649868	4.43565	6.56423	7.12664e-08	3.13896e-06	Up
731	GPR34	0.649997	1.28697	3.50288	0.00113518	0.00382185	Up
732	SENP6	0.650158	5.72258	5.64773	1.41158e-06	2.10816e-05	Up
733	KLHL8	0.650208	3.5221	5.07487	9.01117e-06	7.99369e-05	Up
734	ZNF718,ZNF595	0.650255	1.66598	3.10235	0.00348707	0.00971134	Up
735	unknown	0.650281	1.47387	3.58056	0.000906975	0.00316807	Up
736	NRCAM	0.650719	0.692195	2.47531	0.0175791	0.0381128	Up
737	THUMPD1	0.650813	5.09239	6.28716	1.75673e-07	5.47377e-06	Up
738	SMC5	0.651113	4.2217	6.90077	2.39088e-08	1.73313e-06	Up
739	SMURF2	0.651194	3.93398	5.91098	5.98938e-07	1.18728e-05	Up
740	AK128708	0.651229	0.933464	3.38344	0.00159643	0.00506316	Up
741	SELK	0.65159	4.13674	5.32474	4.02585e-06	4.46284e-05	Up
742	CDC37L1	0.65163	2.5176	4.90701	1.54301e-05	0.000121327	Up
743	RAB3GAP2	0.651636	4.56262	7.2701	7.26322e-09	9.27496e-07	Up
744	LATS1	0.651685	4.10005	6.72899	4.17251e-08	2.31566e-06	Up
745	CD3G	0.652289	4.9532	5.59499	1.67565e-06	2.37342e-05	Up
746	RAB12	0.652503	3.45231	5.88389	6.5421e-07	1.25166e-05	Up
747	SLC38A1	0.652704	6.90791	5.9706	4.93126e-07	1.04681e-05	Up
748	FBXL3	0.653015	5.01191	5.75129	1.00772e-06	1.6939e-05	Up
749	AK056368	0.653517	-0.523725	2.92154	0.00566574	0.0146633	Up
750	ZFP14	0.653926	3.36714	5.12482	7.67414e-06	7.13007e-05	Up
751	MTX3,AX746944	0.654206	3.82632	4.90505	1.55267e-05	0.000121912	Up
752	ZNF420	0.654263	2.28994	5.27702	4.69736e-06	4.95388e-05	Up
753	NME8	0.654528	1.60205	3.3217	0.00190025	0.00583706	Up
754	TRIM59	0.654841	2.71658	5.26969	4.81005e-06	5.03209e-05	Up
755	TMEM126B	0.655157	3.0606	4.06965	0.000211612	0.00095295	Up
756	NAP1L2	0.655533	0.58549	3.14667	0.00308937	0.00877586	Up
757	PTPN11	0.655538	5.04779	7.85529	1.12306e-09	3.4906e-07	Up
758	ABCE1	0.656179	4.6554	5.68998	1.23029e-06	1.93015e-05	Up
759	EIF3E	0.656199	7.0125	3.55188	0.000985554	0.00338371	Up
760	ZC3H15,AL049948	0.656378	4.38942	4.00229	0.000259599	0.00112447	Up
761	POT1	0.657587	3.56373	4.94863	1.35075e-05	0.000109395	Up
762	GALNT3	0.65778	3.74588	4.42957	6.97615e-05	0.000392078	Up
763	AK096766	0.658724	1.59292	2.45353	0.01853	0.0399034	Up
764	FAS	0.65899	5.03405	4.20699	0.000139028	0.000673788	Up
765	ZNF639	0.659268	3.38405	5.26634	4.86236e-06	5.07268e-05	Up
766	MED13	0.65966	5.14838	6.38502	1.27709e-07	4.51248e-06	Up
767	SAMSN1	0.660113	4.34558	5.6755	1.28968e-06	1.9967e-05	Up
768	C9orf72	0.660564	5.09286	3.79473	0.000483635	0.00187634	Up
769	FAM214A	0.660623	4.98419	5.66046	1.35433e-06	2.06192e-05	Up
770	ZBTB10	0.660856	1.92623	3.60782	0.000837901	0.00296642	Up
771	NBEA	0.660989	0.274542	3.49835	0.00115006	0.00386632	Up
772	U2SURP	0.661351	5.55358	6.19874	2.34366e-07	6.50454e-06	Up
773	KCNAB1	0.661395	-1.29816	2.47258	0.0176956	0.0383401	Up
774	SRGN,BC022313	0.661463	9.34259	4.26265	0.000117119	0.000590179	Up
775	TAF2	0.661602	4.20904	7.15423	1.0545e-08	1.09942e-06	Up
776	PPP2R5E	0.661793	3.7657	6.5313	7.9323e-08	3.37646e-06	Up
777	MIS18BP1	0.661996	4.42594	5.91695	5.87379e-07	1.17808e-05	Up
778	ANGEL2	0.662361	4.35845	6.3652	1.36228e-07	4.69474e-06	Up
779	AX746764	0.662667	-0.303164	3.37781	0.00162208	0.00512501	Up
780	FKBP5,LOC285847	0.662727	6.67149	5.65817	1.36448e-06	2.06707e-05	Up
781	SEC24A	0.663306	3.70615	8.255	3.19546e-10	2.72996e-07	Up
782	SMG1P1	0.663587	3.70406	4.21847	0.000134201	0.000654522	Up
783	CRIM1	0.663676	1.60387	4.29525	0.000105894	0.000544781	Up
784	PTBP2,PTBLP	0.663712	2.57182	4.07732	0.000206727	0.000935554	Up
785	EPC2	0.664069	4.17044	6.86994	2.64192e-08	1.82093e-06	Up
786	C2orf49	0.664358	1.95122	6.33749	1.49098e-07	4.95628e-06	Up
787	SMIM15	0.664451	3.13251	6.11718	3.05762e-07	7.57416e-06	Up
788	FEM1B	0.664883	4.62921	6.13018	2.93071e-07	7.41191e-06	Up
789	ZNF354A	0.665309	3.55386	4.55744	4.67383e-05	0.000288144	Up
790	RPS24	0.66544	5.97304	2.69157	0.0102806	0.024294	Up
791	TBK1	0.66583	4.32546	5.86122	7.04374e-07	1.31971e-05	Up
792	UBL3	0.66617	4.75841	6.65626	5.28393e-08	2.65813e-06	Up
793	CDKL1	0.666245	0.453929	3.26927	0.00220083	0.00659648	Up
794	ZNF441	0.666535	2.37144	2.65295	0.011334	0.0264006	Up
795	PSMA3	0.666585	3.81474	3.99135	0.000268331	0.00115531	Up
796	SNX14	0.666823	5.21915	5.91128	5.98336e-07	1.18728e-05	Up
797	RBM25	0.667093	6.40344	7.03492	1.54947e-08	1.3797e-06	Up
798	RBBP8,MIR4741	0.66722	2.5883	5.23354	5.40566e-06	5.49879e-05	Up
799	TRAPPC6B	0.667485	4.13098	5.36609	3.52153e-06	4.05382e-05	Up
800	THAP2	0.667592	1.27237	4.39435	7.78556e-05	0.000427291	Up
801	STYK1	0.667606	0.857685	4.22186	0.000132808	0.000649273	Up
802	DCK	0.667765	5.06752	7.08188	1.33154e-08	1.23923e-06	Up
803	SPRY2	0.667816	0.323531	3.07983	0.00370725	0.0102294	Up
804	LOC100129316	0.668974	-1.53996	2.48609	0.0171249	0.0373004	Up
805	PLAGL1,HYMAI	0.669352	4.02311	4.28391	0.000109676	0.000559438	Up
806	BMS1P6	0.669504	0.307878	3.15273	0.00303842	0.00865201	Up
807	AK021888	0.670367	0.40684	3.61703	0.000815726	0.00290259	Up
808	AX746968	0.670831	2.35854	4.50074	5.58416e-05	0.000330772	Up
809	CAPN7	0.670972	4.0502	6.14526	2.79009e-07	7.23797e-06	Up
810	ADAT2	0.670976	3.66166	5.62118	1.5389e-06	2.25581e-05	Up
811	EREG	0.671079	-1.02954	2.56622	0.0140713	0.0316446	Up
812	RRAS2	0.671252	3.09258	5.21975	5.65154e-06	5.68709e-05	Up
813	AK024092	0.671469	2.67977	3.26488	0.00222795	0.00666322	Up
814	ENTPD7	0.67205	2.10083	6.45785	1.00743e-07	3.91401e-06	Up
815	RGS5	0.672133	-0.8232	3.79624	0.000481462	0.00186966	Up
816	SPON2,LOC100130872	0.672241	7.31454	3.85125	0.000408738	0.00162597	Up
817	MPP5	0.672292	2.62932	5.61931	1.54827e-06	2.25905e-05	Up
818	KIF2A	0.672764	5.02567	6.32182	1.56911e-07	5.08818e-06	Up
819	EFHC2	0.672814	1.24002	3.76828	0.000523076	0.00200247	Up
820	ALCAM	0.672933	3.39425	4.04488	0.000228159	0.00101252	Up
821	DLGAP5	0.673	0.121941	2.5603	0.0142787	0.0320497	Up
822	RORA	0.673069	5.21766	4.57953	4.36012e-05	0.000272164	Up
823	XRN1	0.673076	5.51488	4.92289	1.46664e-05	0.000116941	Up
824	ZNF257	0.673085	-0.316252	2.42472	0.019859	0.0423094	Up
825	TDG	0.673396	4.16228	6.84219	2.89039e-08	1.92689e-06	Up
826	USO1	0.673909	5.23837	7.20342	9.00009e-09	1.02247e-06	Up
827	DNAJA1	0.674007	5.72394	4.33771	9.2841e-05	0.00049058	Up
828	CEP78	0.674425	4.05802	5.50769	2.22514e-06	2.9022e-05	Up
829	GNPTAB	0.674741	5.70659	7.41485	4.56506e-09	7.28405e-07	Up
830	LCOR,C10orf12	0.674862	3.99839	5.4547	2.64259e-06	3.31037e-05	Up
831	RPE	0.675613	3.14084	5.80865	8.35999e-07	1.48399e-05	Up
832	VPS54	0.676039	3.81876	5.69504	1.21022e-06	1.91214e-05	Up
833	ITGA2	0.676224	-0.944823	2.5603	0.0142787	0.0320497	Up
834	TOMM5	0.676284	2.82244	3.38566	0.00158643	0.00503627	Up
835	LOC284023	0.676729	1.07067	2.41312	0.0204181	0.0432379	Up
836	CCSAP	0.676758	3.90978	4.71931	2.80393e-05	0.000191895	Up
837	FANCL	0.676858	1.5033	3.90317	0.000349932	0.00143231	Up
838	DCP2	0.677154	6.02692	5.28561	4.56886e-06	4.85253e-05	Up
839	HMGB1	0.67765	7.08683	4.90629	1.54654e-05	0.000121547	Up
840	ZNF891	0.677759	-0.446451	3.24408	0.00236077	0.0070045	Up
841	AX746564,AB007962	0.677921	1.22072	3.19528	0.00270261	0.00784082	Up
842	CEP135	0.677988	2.80616	5.19766	6.06897e-06	5.98648e-05	Up
843	ALG13	0.678318	4.32655	5.15435	6.97797e-06	6.62902e-05	Up
844	SLC30A7	0.678398	4.42025	6.96019	1.97274e-08	1.59299e-06	Up
845	ACADM	0.67846	3.72571	5.57658	1.779e-06	2.47483e-05	Up
846	SF3B1	0.678815	8.70037	5.78623	8.99328e-07	1.56438e-05	Up
847	GZMB	0.679065	7.03262	3.61379	0.000823446	0.00292253	Up
848	KCNK5	0.679217	-0.133597	3.67028	0.000698154	0.00255117	Up
849	SPTSSB	0.679266	-0.426885	2.61876	0.0123488	0.0283672	Up
850	TBC1D23	0.679411	4.25147	5.50993	2.20895e-06	2.89581e-05	Up
851	FMR1	0.679429	4.66729	4.8715	1.72822e-05	0.000132168	Up
852	SLFN12	0.679506	2.86944	4.53907	4.95155e-05	0.000301809	Up
853	C5orf54	0.680144	-0.586967	3.39657	0.00153805	0.00491246	Up
854	WWC2	0.68042	0.717441	3.98558	0.000273049	0.00117195	Up
855	MSANTD4	0.680438	2.91652	6.17625	2.52193e-07	6.76532e-06	Up
856	FAM199X	0.680463	4.35598	5.7446	1.0299e-06	1.72238e-05	Up
857	DPY19L1,AJ011981	0.680657	3.42823	5.97495	4.86187e-07	1.039e-05	Up
858	ZNF585A	0.680701	1.68982	3.98753	0.000271444	0.00116628	Up
859	SMIM8	0.681604	0.746692	3.70254	0.000635071	0.00235514	Up
860	PPTC7	0.681875	4.4365	4.74209	2.60853e-05	0.000181004	Up
861	ICK	0.681886	3.46934	7.66499	2.0542e-09	4.69984e-07	Up
862	DCTN6	0.681952	2.02343	3.67912	0.000680287	0.00249252	Up
863	AK308867	0.682451	0.229598	3.24627	0.00234643	0.00696982	Up
864	C4orf33	0.683105	2.31558	4.30406	0.000103047	0.000532465	Up
865	PTPRB	0.683282	-0.630501	3.49498	0.00116123	0.00389434	Up
866	PYROXD1	0.683499	3.74206	4.2437	0.000124169	0.000617209	Up
867	LNPEP	0.683836	2.94121	7.48756	3.61748e-09	6.84952e-07	Up
868	AK311282	0.684239	-0.607586	3.34856	0.00176185	0.00548637	Up
869	CEBPZ	0.684324	4.52561	3.99538	0.000265082	0.00114371	Up
870	SLFN5	0.684544	4.98788	5.13736	7.3705e-06	6.89854e-05	Up
871	FAM172A,MIR2277	0.684852	3.63475	6.66366	5.15842e-08	2.6308e-06	Up
872	DESI2,AX747535	0.685195	4.35384	6.61248	6.09181e-08	2.85086e-06	Up
873	FW339998	0.685337	1.08119	3.18602	0.00277254	0.00800841	Up
874	FBXO33	0.685374	4.47955	7.44295	4.17221e-09	7.15926e-07	Up
875	ABCD2	0.685376	2.1268	3.99629	0.000264348	0.00114181	Up
876	MBTD1	0.685397	4.44323	6.11907	3.03884e-07	7.57416e-06	Up
877	C7orf60	0.685787	3.28806	5.13863	7.34051e-06	6.8926e-05	Up
878	ACADSB	0.685923	3.82865	6.8925	2.45576e-08	1.75125e-06	Up
879	ANXA1	0.686241	7.33776	3.16109	0.00296946	0.00848793	Up
880	BBS10	0.686782	2.88502	4.58288	4.31435e-05	0.000270332	Up
881	WDHD1	0.687179	1.26062	5.23084	5.45297e-06	5.53121e-05	Up
882	AK055458	0.687243	-0.778762	3.24265	0.00237016	0.00702224	Up
883	LOC389765	0.687583	0.836647	3.88277	0.000371987	0.00150263	Up
884	TGDS	0.687646	2.69758	5.07487	9.01128e-06	7.99369e-05	Up
885	SGOL2	0.687955	0.829048	3.81946	0.000449356	0.00176118	Up
886	ATP5C1	0.68821	5.34512	4.2599	0.000118115	0.00059393	Up
887	CYP2R1	0.688486	3.40443	5.05978	9.45876e-06	8.27479e-05	Up
888	NEDD4	0.688804	1.94854	4.57439	4.43126e-05	0.00027577	Up
889	MGAT4A	0.689076	5.9903	5.88783	6.45874e-07	1.24438e-05	Up
890	BC043582,SPATA13	0.689218	6.52199	6.20712	2.28043e-07	6.37785e-06	Up
891	FPGT,FPGT-TNNI3K,TNNI3K	0.689558	2.98625	3.9035	0.000349587	0.00143217	Up
892	TMEM68	0.689595	2.36969	6.45252	1.02509e-07	3.96392e-06	Up
893	BLZF1	0.689597	3.08957	4.89671	1.59458e-05	0.000124079	Up
894	C2CD5	0.689883	4.97017	7.77068	1.46834e-09	4.01307e-07	Up
895	NUDT21	0.68998	5.27249	7.16311	1.02474e-08	1.08208e-06	Up
896	NRAS	0.690069	4.7378	7.27752	7.09189e-09	9.12693e-07	Up
897	PFKFB2	0.690423	3.52158	5.71451	1.13589e-06	1.83514e-05	Up
898	NRIP1	0.690426	3.50878	4.7668	2.41176e-05	0.000170123	Up
899	DNAJC10	0.690494	5.29854	7.42347	4.44073e-09	7.28405e-07	Up
900	SNX25	0.690505	2.56598	5.16143	6.82074e-06	6.5022e-05	Up
901	GEMIN2	0.691065	1.00619	3.12003	0.00332297	0.00931417	Up
902	ALKBH8	0.691317	2.74379	6.27583	1.82282e-07	5.59168e-06	Up
903	EXTL2	0.691458	1.36621	4.80461	2.13866e-05	0.000155404	Up
904	CALCRL	0.692175	0.212047	4.37394	8.29594e-05	0.000449093	Up
905	ANKRD32	0.69246	2.62314	4.96892	1.26581e-05	0.000104051	Up
906	FW340055	0.692527	0.567657	3.14191	0.00312993	0.00885901	Up
907	ZNF611	0.692578	3.01225	5.72042	1.11424e-06	1.8082e-05	Up
908	ZFP1	0.692749	2.31504	5.73296	1.06968e-06	1.75395e-05	Up
909	MLF1	0.692865	-1.50171	2.50609	0.0163108	0.0357916	Up
910	SELENBP1	0.693138	6.79269	2.40309	0.0209129	0.0441213	Up
911	AX748212	0.69359	-0.423643	3.91542	0.000337295	0.0013915	Up
912	RPL26L1	0.693744	1.15198	2.81171	0.00755425	0.0186738	Up
913	CLOCK	0.693866	3.17499	6.15728	2.6829e-07	7.02368e-06	Up
914	UQCRB	0.694203	3.68721	3.71896	0.000605098	0.00226592	Up
915	ELL2	0.694981	3.72727	5.37456	3.42625e-06	3.9803e-05	Up
916	IFIT1B	0.695297	3.04098	2.64891	0.0114497	0.0266325	Up
917	TAS2R4	0.69543	-1.60216	2.35369	0.0235126	0.0487321	Up
918	FAM184A	0.695705	-0.189666	3.27864	0.002144	0.00645433	Up
919	DQ595103	0.695869	3.58867	5.75747	9.87647e-07	1.66355e-05	Up
920	C21orf91-OT1,C21orf91	0.695999	4.1178	6.39645	1.23043e-07	4.4255e-06	Up
921	GNPDA2	0.69636	2.72737	5.11433	7.93753e-06	7.29659e-05	Up
922	EIF1AY	0.696825	2.68179	3.04348	0.0040904	0.011119	Up
923	GMNN	0.696921	1.41496	5.36867	3.49228e-06	4.03252e-05	Up
924	KIAA1430	0.697004	3.56385	4.7328	2.68658e-05	0.000185327	Up
925	GPAM	0.697793	2.20534	5.08451	8.73627e-06	7.81709e-05	Up
926	IFT74	0.698178	1.01362	3.16799	0.00291372	0.00835615	Up
927	FAM208B	0.69827	4.94368	5.91338	5.94267e-07	1.18229e-05	Up
928	COMMD10	0.698773	2.60828	5.32037	4.08306e-06	4.51586e-05	Up
929	PPIG	0.699234	4.09853	3.72241	0.000598983	0.00224848	Up
930	SCN3A	0.699348	-0.0933909	3.25725	0.00227579	0.00678658	Up
931	TTC14	0.699445	5.15274	4.24043	0.000125429	0.00062197	Up
932	ZNF721,ABCA11P	0.701039	3.68425	5.84463	7.43504e-07	1.36846e-05	Up
933	SMEK2	0.701101	5.68988	6.07664	3.48982e-07	8.28355e-06	Up
934	PPAT	0.701208	2.43583	5.53353	2.04601e-06	2.73793e-05	Up
935	KBTBD6	0.701475	2.46734	5.34499	3.77044e-06	4.25705e-05	Up
936	NR1D2	0.701827	3.86712	6.35003	1.43131e-07	4.84803e-06	Up
937	SOCS5	0.701828	2.53837	5.48904	2.364e-06	3.02345e-05	Up
938	NAA30	0.702122	2.90639	6.70694	4.482e-08	2.42072e-06	Up
939	PDE3B	0.702623	5.38736	5.06965	9.16369e-06	8.10481e-05	Up
940	IGIP	0.702874	2.82485	4.37496	8.26989e-05	0.000448125	Up
941	ZNF550	0.703167	3.33926	4.55759	4.67155e-05	0.000288111	Up
942	MRPL3	0.703236	4.05127	3.93826	0.000314916	0.00131605	Up
943	RRM2B	0.703499	4.64108	4.5553	4.70529e-05	0.000289541	Up
944	LINC00865	0.703573	0.713747	3.58735	0.000889264	0.00311666	Up
945	TRNT1	0.703577	3.06855	6.31239	1.61808e-07	5.19582e-06	Up
946	MRPL1	0.7041	1.6555	3.15769	0.00299737	0.00856325	Up
947	FAM135A	0.704764	2.02594	4.75207	2.52722e-05	0.000176626	Up
948	PPP1CB	0.704971	6.31452	5.65412	1.38255e-06	2.08179e-05	Up
949	CCDC18	0.705738	1.12676	4.40042	7.63983e-05	0.000420766	Up
950	BDNF-AS	0.706034	-1.05531	3.13161	0.00321942	0.00908263	Up
951	CKS2	0.706187	1.07313	4.14562	0.000167824	0.000787625	Up
952	FAM91A1	0.707577	5.22432	5.92445	5.73197e-07	1.15871e-05	Up
953	ZNF100	0.707907	2.36945	4.45512	6.44103e-05	0.000369054	Up
954	KATNAL1	0.708699	1.71903	6.36776	1.35094e-07	4.6697e-06	Up
955	PRSS23	0.708867	4.13012	3.96679	0.00028898	0.00122595	Up
956	DPP8	0.709197	3.53356	5.97632	4.84017e-07	1.03818e-05	Up
957	LINC00641	0.709811	3.38698	5.35194	3.68662e-06	4.19722e-05	Up
958	VPS36	0.710248	5.10925	6.30804	1.64117e-07	5.24936e-06	Up
959	DCLRE1A	0.710394	2.67628	5.52992	2.07016e-06	2.76128e-05	Up
960	KIF18A	0.71068	-0.548143	2.73753	0.00914482	0.0220195	Up
961	FAM160B1	0.710705	4.35474	5.82201	8.00377e-07	1.44056e-05	Up
962	AX747067	0.711154	0.280093	3.00723	0.00450943	0.0120747	Up
963	MTF2	0.711527	3.97499	6.56609	7.08365e-08	3.1367e-06	Up
964	WSB1	0.711843	6.5879	6.55086	7.44328e-08	3.21625e-06	Up
965	KIF27	0.711911	2.09414	3.75953	0.000536804	0.00204599	Up
966	CPNE8	0.712006	2.2055	4.82999	1.97269e-05	0.000146116	Up
967	IL18R1	0.712144	4.20376	6.12289	3.00127e-07	7.51366e-06	Up
968	NEK1	0.712436	2.30074	5.42232	2.93507e-06	3.5656e-05	Up
969	UBE3A	0.712623	4.76548	6.18275	2.46904e-07	6.67843e-06	Up
970	CHUK	0.71268	4.0919	6.90218	2.38002e-08	1.73313e-06	Up
971	KIAA1715	0.712909	3.00689	5.99073	4.61811e-07	1.00494e-05	Up
972	SLC14A1	0.713438	3.91689	6.24573	2.01076e-07	5.87291e-06	Up
973	C16orf52,AF086126	0.713587	2.90843	5.77356	9.37218e-07	1.60855e-05	Up
974	SERPINB2,SERPINB10	0.713888	0.997521	2.84859	0.00686286	0.0172395	Up
975	RDX	0.714011	2.84878	6.14171	2.8226e-07	7.29934e-06	Up
976	RNF138	0.714147	4.0213	5.78915	8.90799e-07	1.55776e-05	Up
977	CADM1	0.714256	1.41718	3.84366	0.000418106	0.00165644	Up
978	EML5	0.714505	0.70949	4.26707	0.00011553	0.000584363	Up
979	PNRC2	0.715108	6.11265	6.32118	1.57239e-07	5.08878e-06	Up
980	RNPC3	0.715132	3.45013	5.28983	4.50685e-06	4.8086e-05	Up
981	KIAA1377	0.715825	1.44115	4.96492	1.28215e-05	0.000105094	Up
982	SLC4A10	0.715941	2.5499	2.86294	0.00661025	0.0167061	Up
983	P2RY14	0.71615	3.52033	2.92708	0.00558333	0.014475	Up
984	NHLRC2,AK000154	0.716602	3.86577	6.26958	1.86037e-07	5.66467e-06	Up
985	SERPINI1	0.716953	0.795421	3.25051	0.00231895	0.00689906	Up
986	DCUN1D5	0.717267	2.77009	4.85237	1.83688e-05	0.000138548	Up
987	BMPR1A	0.719236	0.90054	4.07613	0.00020748	0.000938188	Up
988	ZBTB33	0.719903	4.44227	5.90603	6.08664e-07	1.20222e-05	Up
989	GOLT1B	0.720039	3.65013	5.91977	5.8202e-07	1.17208e-05	Up
990	ZNF184	0.720109	2.87153	5.69616	1.20581e-06	1.90884e-05	Up
991	ZFYVE16	0.720129	4.65452	4.59046	4.21261e-05	0.000266185	Up
992	ZNF281	0.720583	3.53136	5.13477	7.43224e-06	6.94055e-05	Up
993	SMG1,AK123332	0.720875	6.76135	7.0118	1.66958e-08	1.44752e-06	Up
994	CHAC2	0.72132	0.132762	4.18208	0.00015008	0.000718475	Up
995	BLOC1S6	0.721352	4.65504	6.23175	2.10448e-07	6.05011e-06	Up
996	ZNF852	0.721381	0.890118	4.5556	4.70099e-05	0.000289439	Up
997	CAAP1	0.72146	2.42892	6.23621	2.07415e-07	6.0154e-06	Up
998	KIAA1731	0.721492	3.8779	6.09798	3.25515e-07	7.91934e-06	Up
999	WRN	0.721711	2.7135	7.5876	2.62844e-09	5.48079e-07	Up
1000	ZFAND1	0.7222	3.1409	4.49039	5.76825e-05	0.000338141	Up
1001	XRCC4	0.722753	0.94935	2.78269	0.00814322	0.0199232	Up
1002	MORC3,BC058002	0.722811	5.24756	5.58044	1.7568e-06	2.44919e-05	Up
1003	UCHL5	0.722954	3.63298	6.75916	3.78327e-08	2.1796e-06	Up
1004	RAP1B	0.723535	7.23639	6.2143	2.22774e-07	6.26237e-06	Up
1005	C12orf23	0.723753	3.22448	5.24335	5.23711e-06	5.37179e-05	Up
1006	DNAJC24	0.723816	2.96821	6.3845	1.27926e-07	4.51248e-06	Up
1007	MRPL42	0.724042	3.00367	5.05616	9.56928e-06	8.34046e-05	Up
1008	UBE2T	0.724374	0.362199	4.08317	0.000203077	0.00092182	Up
1009	GOLGA8I	0.724681	-1.60614	2.52514	0.0155685	0.0344797	Up
1010	BC005905	0.72471	2.40386	4.47502	6.05244e-05	0.000351682	Up
1011	LRIT3	0.72474	-1.21579	3.21144	0.00258456	0.00756761	Up
1012	NDFIP2	0.725111	0.922334	5.80002	8.59833e-07	1.51862e-05	Up
1013	GPR65	0.725415	5.29405	5.90522	6.1028e-07	1.20253e-05	Up
1014	EPT1	0.725933	3.4331	8.12161	4.85208e-10	2.76191e-07	Up
1015	C1GALT1	0.726755	4.17213	5.76422	9.66153e-07	1.64927e-05	Up
1016	FCHO2	0.727081	3.74374	4.58338	4.30763e-05	0.000270013	Up
1017	RWDD3,TMEM56-RWDD3	0.727089	1.26887	3.3353	0.00182893	0.00566422	Up
1018	ERCC6L2,C9orf102	0.727247	3.00253	5.89926	6.22256e-07	1.21595e-05	Up
1019	AX747795	0.727251	1.33986	3.8463	0.000414827	0.00164463	Up
1020	ZBTB6	0.727454	3.22096	5.08472	8.73054e-06	7.81621e-05	Up
1021	CLEC4D	0.727604	2.09563	2.69714	0.0101363	0.0240286	Up
1022	DQ592230	0.727699	-1.5	2.34717	0.0238762	0.0494097	Up
[truncated: 2,733 more rows]
