# Supplementary material for: Whole blood transcriptome changes following controlled human malaria infection in malaria pre-exposed volunteers correlate with parasite prepatent period
Source: PLoS One. 2018 Jun 19;13(6):e0199392. doi: 10.1371/journal.pone.0199392 (PMC6007927; doi:10.1371/journal.pone.0199392)
Supplement: S2 File — BTMs and gene sets sharing significant overlap with 265 DE genes linked to parasite prepatent period, as determined by hypergeometric testing. FDR: false discovery rate; F: moderated F-statistics. (XLSX) [file pone.0199392.s002.xlsx]

## Sheet: Table1
	Gene sets sharing significant overlap with DE genes linked to parasitemia
	Module name		P-value	Intersection	Set_size	FDR	Type
1	M2.3_Erythrocyte Development		5.34237e-13	13	71	1.55997e-10	Gene set
2	regulation of transcription, transcription factors (M213)		2.59018e-11	8	21	3.78167e-09	BTM
3	phosphatidylinositol signaling system (M101)		3.749e-09	6	14	3.64903e-07	BTM
4	enriched for TF motif PAX3 (M179)		2.46507e-06	4	10	0.00017995	BTM
5	cell cycle, ATP binding (M144)		2.03181e-05	4	16	0.00118658	BTM
6	intracellular transport (M147)		2.63487e-05	4	17	0.00128231	BTM
7	M5.1_Inflammation		5.10784e-05	11	238	0.0021307	Gene set
8	enriched for ubiquitination (M138)		0.000182453	3	11	0.00665952	BTM
	DE genes linked to parasite prepatent period
	Gene	AveExpr	F	P-value	adj. P-value
1	BLZF1	3.08957	12.01	4.32156e-07	0.0071189
2	ARID4A	4.66403	10.7995	1.31261e-06	0.0108113
3	CHMP5	3.93862	10.0031	2.84323e-06	0.0156122
4	RPAP3	4.44803	9.3274	5.63777e-06	0.0200745
5	ZNF845	2.71619	9.25099	6.10227e-06	0.0200745
6	EVI2A	5.82647	8.62115	1.18887e-05	0.0200745
7	MED21	2.93264	8.50817	1.3437e-05	0.0200745
8	TRIM23	2.7984	8.4654	1.40775e-05	0.0200745
9	TWF1	3.3764	8.46099	1.41454e-05	0.0200745
10	BLOC1S2	4.23295	8.31479	1.66031e-05	0.0200745
11	TVP23B	2.84101	8.2901	1.70608e-05	0.0200745
12	CASP3	4.85939	8.11544	2.07063e-05	0.0212737
13	CCDC82,AK313893	3.18343	8.06304	2.19543e-05	0.0212737
14	YPEL5	6.33743	7.94638	2.50271e-05	0.0227131
15	MIS18BP1	4.42594	7.90589	2.61974e-05	0.0227131
16	ZMAT1	3.59074	7.8419	2.81665e-05	0.0229754
17	ZNF267	4.06498	7.73258	3.19007e-05	0.0235367
18	PNPLA8	4.41335	7.70662	3.28625e-05	0.0235367
19	TAF7	6.51905	7.56169	3.88246e-05	0.0250432
20	HYOU1	6.14126	7.54619	3.95268e-05	0.0250432
21	CAPZA1	7.76694	7.4541	4.39857e-05	0.0260074
22	TRIM58	6.25374	7.4393	4.47506e-05	0.0260074
23	CEP290	2.49639	7.4197	4.5785e-05	0.0260074
24	TXNDC9	3.14537	7.32557	5.11177e-05	0.0264489
25	RB1CC1	4.78961	7.32305	5.12692e-05	0.0264489
26	C1orf27	3.0368	7.19901	5.93445e-05	0.0287524
27	SENP7	4.09341	7.17097	6.13495e-05	0.0288746
28	ANKRD12	5.34696	7.08991	6.75603e-05	0.0308665
29	ZMYM2	5.51566	7.06826	6.93292e-05	0.0308665
30	PPIL4	3.75354	7.00074	7.51664e-05	0.0317491
31	PIBF1	2.57974	6.95043	7.98522e-05	0.0321575
32	SLC7A5	4.29819	6.93761	8.10951e-05	0.0321575
33	MIRLET7DHG	1.05258	6.92781	8.20594e-05	0.0321575
34	CSNK1G3	3.19413	6.90208	8.46476e-05	0.0321575
35	BBIP1	2.43901	6.88999	8.58938e-05	0.0321575
36	CLK4,AK309215	4.8425	6.79317	9.65983e-05	0.0322838
37	KIAA1586	0.700509	6.78115	9.80229e-05	0.0322838
38	EMC2	2.47671	6.7677	9.96418e-05	0.0322838
39	ZNF180	2.75199	6.75134	0.000101651	0.0322838
40	C12orf4	3.40483	6.73391	0.000103838	0.0322838
41	ESCO1	3.7704	6.72842	0.000104537	0.0322838
42	TMF1	4.74814	6.707	0.000107313	0.0322838
43	BIRC2	5.26603	6.67945	0.000110997	0.0322838
44	TBC1D23	4.25147	6.6769	0.000111345	0.0322838
45	CAPZA2	5.75276	6.66828	0.00011253	0.0322838
46	DPH3	4.20137	6.64181	0.00011625	0.0322838
47	unknown	1.47387	6.64101	0.000116364	0.0322838
48	PPIG	4.09853	6.6242	0.000118796	0.0322838
49	PSMC6	4.35522	6.61934	0.000119508	0.0322838
50	N4BP2L2,U50535,HV983084	5.88659	6.61907	0.000119548	0.0322838
51	GPBP1	6.08928	6.57353	0.000126457	0.0328208
52	ZNF277	3.35577	6.56803	0.000127319	0.0328208
53	SLC6A9	1.04163	6.56328	0.000128069	0.0328208
54	C6orf211	3.77801	6.55426	0.000129506	0.0328208
55	MAP4K3	1.56478	6.52887	0.000133642	0.0328593
56	LAMTOR3	4.19804	6.50471	0.000137708	0.0328593
57	C18orf32	3.89431	6.50328	0.000137952	0.0328593
58	KRT1	4.4816	6.48885	0.000140446	0.0328593
59	PHF20L1	5.262	6.46834	0.000144075	0.0328593
60	TRAPPC6B	4.13098	6.45868	0.000145818	0.0328593
61	TBC1D15	4.78185	6.42637	0.000151813	0.0328593
62	KIAA1468	4.84573	6.41702	0.000153595	0.0328593
63	KANK2	1.59947	6.40429	0.000156058	0.0329583
64	ZDHHC17	4.04328	6.38281	0.000160309	0.0331407
65	STT3A	5.9848	6.37964	0.000160945	0.0331407
66	LEMD3	4.10925	6.36674	0.000163569	0.033265
67	TMEM167A	5.81994	6.35145	0.000166733	0.033495
68	ATP11B	6.02369	6.31974	0.00017351	0.0337445
69	ZNF518A	4.14023	6.31694	0.00017412	0.0337445
70	SELT	6.04966	6.26487	0.000185926	0.0341368
71	KRCC1	3.74907	6.25198	0.000188978	0.0341368
72	BCL2A1	3.54922	6.24878	0.000189744	0.0341368
73	ZNF131	4.02455	6.23015	0.000194266	0.0341368
74	PPIAL4D	-1.48105	6.22411	0.000195757	0.0341368
75	BC067244	1.31665	6.21366	0.000198364	0.0341368
76	ZNF644	3.82419	6.21228	0.000198711	0.0341368
77	TAX1BP1	5.84941	6.18415	0.000205927	0.0341368
78	PHIP	4.9478	6.16014	0.000212305	0.0341368
79	UBE3A	4.76548	6.16	0.000212343	0.0341368
80	ZNF493	3.39445	6.15285	0.000214284	0.0341368
81	MYNN	3.44203	6.14158	0.00021738	0.0341368
82	STAG2	6.47145	6.13985	0.000217857	0.0341368
83	SENP6	5.72258	6.11503	0.000224859	0.0341368
84	COPS2	3.693	6.11479	0.000224928	0.0341368
85	ROCK1	5.83882	6.11257	0.000225565	0.0341368
86	CALR	8.23311	6.09133	0.000231766	0.0341368
87	ZNF430	3.10462	6.08615	0.000233305	0.0341368
88	USP1	4.54822	6.08282	0.0002343	0.0341368
89	ZNF627	2.80363	6.07895	0.000235463	0.0341368
90	ZNF230	3.12936	6.07801	0.000235746	0.0341368
91	MORC3,BC058002	5.24756	6.051	0.000244038	0.0341368
92	ZFAND6	5.02612	6.0445	0.000246078	0.0341368
93	SLK	4.98111	6.04414	0.000246192	0.0341368
94	KTN1	4.93762	6.04231	0.00024677	0.0341368
95	SNX13	4.29635	6.03895	0.000247835	0.0341368
96	FBXO3	4.19651	6.02531	0.000252211	0.0341368
97	HAUS6	3.81053	6.02044	0.000253792	0.0341368
98	TGDS	2.69758	6.01708	0.000254891	0.0341368
99	TMEM168	3.82178	6.00474	0.000258964	0.0343773
100	CCDC41	1.28643	5.99906	0.000260861	0.0343773
101	ACTR6	2.72264	5.96598	0.00027221	0.0351729
102	YBX3	8.30431	5.96287	0.000273304	0.0351729
103	LY96	2.6813	5.95452	0.000276263	0.0352781
104	MBNL1	7.32607	5.92361	0.00028751	0.03588
105	CLK1	6.81602	5.90779	0.000293454	0.036243
106	PNISR	6.48077	5.90421	0.00029482	0.036243
107	PPP1R12A	5.70931	5.88873	0.000300791	0.0363185
108	SERINC1	7.12453	5.88753	0.000301257	0.0363185
109	CCNT2	4.9035	5.88305	0.000303012	0.0363185
110	FAM179B	2.35915	5.8799	0.000304252	0.0363185
111	ZNF181	2.39159	5.87201	0.00030738	0.0364278
112	ELMOD2	3.47203	5.8466	0.000317693	0.0372289
113	GRAMD1C	2.57105	5.84426	0.00031866	0.0372289
114	LOC643802	1.62154	5.83559	0.000322274	0.0372582
115	ASNSD1	4.1812	5.83114	0.000324143	0.0372582
116	DNAJB14	4.3748	5.81626	0.000330482	0.0372582
117	ZNF107	3.15788	5.80929	0.000333498	0.0372582
118	CRBN	4.64029	5.78853	0.000342653	0.0372582
119	SNX14	5.21915	5.78576	0.00034389	0.0372582
120	ZNF596	0.597152	5.78444	0.000344484	0.0372582
121	GMPR	5.60945	5.78235	0.000345427	0.0372582
122	FAS	5.03405	5.78205	0.000345561	0.0372582
123	OSBP2	5.11911	5.78097	0.000346051	0.0372582
124	GOLGA4	4.60193	5.76705	0.000352398	0.0376268
125	POLK	3.19268	5.75513	0.000357935	0.0376268
126	C11orf54	3.7672	5.75016	0.000360268	0.0376268
127	TMX3	4.32899	5.73604	0.000366993	0.0377378
128	FECH	4.56612	5.72124	0.000374179	0.0377378
129	RMDN2	0.978311	5.71167	0.000378908	0.0377378
130	UBA3	5.14123	5.71086	0.000379309	0.0377378
131	PIGA	2.36068	5.7089	0.000380287	0.0377378
132	PLS3	-1.36461	5.68339	0.000393242	0.0387897
133	SNX2	5.92391	5.66969	0.000400397	0.0390727
134	C12orf29	2.33428	5.66472	0.000403022	0.0390727
135	TUBG1	3.42682	5.64376	0.000414308	0.0398828
136	CHD1	5.34294	5.63989	0.000416429	0.0398828
137	ZNF148	4.89817	5.62734	0.000423381	0.0401858
138	MTERF	2.622	5.61245	0.00043179	0.0401858
139	NFIX	4.48553	5.6067	0.000435081	0.0402646
140	ZNF280D,LOC145783	3.40391	5.57639	0.000452888	0.0409736
141	MGC12965	0.140373	5.57306	0.000454891	0.0409736
142	ZNF615	2.39468	5.56853	0.000457626	0.0409736
143	PDCD10	3.65325	5.56767	0.000458149	0.0409736
144	CEP57	4.37108	5.56122	0.000462082	0.0409736
145	ZFYVE16	4.65452	5.56031	0.000462642	0.0409736
146	ZBTB11	4.53449	5.55499	0.000465919	0.0410432
147	ANK1	4.32865	5.54774	0.000470423	0.0412196
148	TRMT11	1.82159	5.54174	0.000474187	0.0413295
149	RGS18	5.51225	5.53286	0.000479813	0.0415998
150	PPIP5K2	4.53773	5.52368	0.000485703	0.0416718
151	ZCCHC10	2.27568	5.50769	0.000496147	0.0419025
152	TBK1	4.32546	5.49966	0.00050148	0.0419025
153	PHTF2	3.71036	5.49765	0.000502826	0.0419025
154	NFYB	2.68226	5.48992	0.000508034	0.0419025
155	MIER1	5.09865	5.4859	0.000510759	0.0419025
156	KRR1	3.05048	5.48524	0.000511214	0.0419025
157	ADCK1	3.41662	5.47254	0.000519943	0.0419025
158	UCK2,MIR3658	3.61619	5.47211	0.000520245	0.0419025
159	SP3	6.07253	5.47036	0.00052146	0.0419025
160	KBTBD8	1.90144	5.46395	0.000525941	0.0419025
161	PCMTD1	4.47817	5.45502	0.000532256	0.0419025
162	SRGN,BC022313	9.34259	5.44934	0.000536311	0.0419025
163	ATP11C	3.36145	5.44751	0.00053762	0.0419025
164	ANKRD32	2.62314	5.44523	0.000539266	0.0419025
165	PRPF39	4.03611	5.42396	0.000554834	0.0422711
166	MPP3	-1.89931	5.42142	0.000556721	0.0422711
167	AMN1	2.72338	5.42116	0.000556915	0.0422711
168	C10orf118,MIR2110	3.16914	5.41783	0.000559406	0.0422711
169	FAM151B	-0.911503	5.40561	0.00056864	0.0423158
170	TSNAX	4.24426	5.40533	0.00056886	0.0423158
171	VPS54	3.81876	5.4014	0.000571863	0.0423158
172	RNF139	4.61486	5.38754	0.000582595	0.0423158
173	SRP9	5.63183	5.38684	0.000583149	0.0423158
174	ANKRD49	4.03045	5.38269	0.000586408	0.0423158
175	GIN1	1.87218	5.3743	0.000593052	0.0423158
176	PPP4R2	3.61572	5.37387	0.000593392	0.0423158
177	NOMO1	5.37802	5.36579	0.000599874	0.0424593
178	FAM76B	3.22146	5.3634	0.000601807	0.0424593
179	WDR5B	3.3126	5.36162	0.000603249	0.0424593
180	SRSF10,BX648939	3.88366	5.35543	0.000608293	0.0424593
181	ETNK1	4.68187	5.35159	0.000611446	0.0424993
182	ZBED5	5.18124	5.32704	0.000632005	0.0433793
183	TIGD1	1.79321	5.31532	0.00064208	0.0434655
184	BTF3L4	4.66479	5.30759	0.000648813	0.0434655
185	PNRC2	6.11265	5.30405	0.00065192	0.0434655
186	LARP7	3.5986	5.29826	0.00065704	0.0434655
187	KIAA1033	5.26862	5.29166	0.000662921	0.0434655
188	PDIA4	6.42636	5.2916	0.00066298	0.0434655
189	ARID4B	4.7655	5.28738	0.000666775	0.0434655
190	RANBP6	3.64238	5.27306	0.000679813	0.0434655
191	USP16	4.39037	5.26662	0.00068577	0.0434655
192	PLEKHF2	4.21386	5.263	0.00068914	0.0434655
193	UPK1B	-0.578829	5.26191	0.000690158	0.0434655
194	ZNF292	4.22741	5.26131	0.000690718	0.0434655
195	DDX3Y	5.45667	5.25697	0.000694789	0.0434655
196	ZNF28	2.99847	5.25573	0.000695961	0.0434655
197	SLC1A5	5.8245	5.25411	0.000697492	0.0434655
198	ZFAND1	3.1409	5.24628	0.00070493	0.0434655
199	GYPB,GYPA	1.49027	5.24336	0.000707732	0.0434655
200	NAT1	1.78812	5.24042	0.000710559	0.0434655
201	EDEM3	4.6974	5.23977	0.000711186	0.0434655
202	CDKN2AIP	4.22803	5.23909	0.000711838	0.0434655
203	SUCO	4.01478	5.23909	0.00071184	0.0434655
204	ZRANB2	5.1119	5.23849	0.00071242	0.0434655
205	LINC00265	4.26812	5.23116	0.000719546	0.0435651
206	ZNF85	0.806955	5.23018	0.000720502	0.0435651
207	PRKRIR	5.51631	5.22856	0.000722088	0.0435651
208	ZHX1	2.84812	5.22252	0.000728032	0.0435651
209	TFB2M	2.49672	5.21872	0.00073181	0.0435651
210	SLC4A1	7.42388	5.21119	0.000739338	0.0435651
211	ARGLU1	6.76595	5.21003	0.000740499	0.0435651
212	ITGAV	1.94326	5.20616	0.000744412	0.0436395
213	IFT80	3.29396	5.20162	0.000749017	0.0436445
214	DPCD	1.40313	5.19757	0.000753155	0.0436856
215	EPB42	5.49987	5.19495	0.000755848	0.043688
216	SEC62	5.44078	5.1796	0.00077181	0.0439783
217	LIG4	2.70039	5.17784	0.000773666	0.0439783
218	TTC14	5.15274	5.17558	0.000776057	0.0439783
219	C2orf49	1.95122	5.17227	0.000779559	0.0439783
220	CGRRF1	2.22473	5.16303	0.000789452	0.044065
221	CMAHP	3.24862	5.16233	0.000790201	0.044065
222	TNS1	5.53966	5.15211	0.000801301	0.044065
223	SNORD89	-2.15959	5.15113	0.000802376	0.044065
224	PIK3R3	2.37396	5.15102	0.000802494	0.044065
225	ZNF721,ABCA11P	3.68425	5.13285	0.000822661	0.0442851
226	PPP1CB	6.31452	5.13231	0.000823273	0.0442851
227	PCNXL4	4.03262	5.12816	0.000827956	0.0442851
228	ZBTB1,AK055910	5.1002	5.12811	0.00082801	0.0442851
229	BTAF1	5.30562	5.11782	0.000839747	0.0443534
230	BC037861	3.51182	5.11627	0.000841536	0.0443534
231	CEP44	2.97339	5.11395	0.000844214	0.0443534
232	ATP6V1G1	5.36178	5.11314	0.000845152	0.0443534
233	LOC284023	1.07067	5.10894	0.000850024	0.0443534
234	RIF1	3.82522	5.10284	0.000857151	0.0445421
235	FPGT,FPGT-TNNI3K,TNNI3K	2.98625	5.09713	0.000863888	0.0445918
236	C7orf60	3.28806	5.09515	0.000866229	0.0445918
237	PMS1	2.85564	5.08799	0.000874779	0.0447462
238	SMC6	3.98341	5.08085	0.000883393	0.0447462
239	GIMAP2	5.57223	5.07884	0.000885834	0.0447462
240	ZNF100	2.36945	5.07274	0.000893279	0.0447462
241	ZUFSP	2.37926	5.06913	0.000897709	0.0447462
242	CBX3	5.72297	5.0689	0.000898004	0.0447462
243	RNF219	3.22284	5.05533	0.000914899	0.0451723
244	OTUD6B	1.42867	5.04667	0.000925856	0.0452744
245	COMMD8	2.35339	5.04638	0.000926225	0.0452744
246	TMEM123	7.12304	5.0445	0.00092863	0.0452744
247	NAA38	3.82365	5.04424	0.000928959	0.0452744
248	C14orf142	1.75434	5.03386	0.00094232	0.0457901
249	RBM7	3.76435	5.02019	0.000960238	0.0463871
250	ZNF286B,FOXO3B	2.72434	5.01716	0.000964254	0.0464108
251	USP53	2.67776	5.01557	0.000966363	0.0464108
252	UBA6	4.54609	4.99898	0.000988741	0.0470105
253	DEK	5.52674	4.99405	0.000995485	0.0471225
254	NMD3	3.18036	4.98078	0.0010139	0.0478569
255	ABCB10	3.34222	4.97679	0.00101951	0.0479743
256	RBM44	-0.78738	4.96872	0.00103095	0.0482466
257	CCBP2	-0.602563	4.96049	0.00104275	0.0484342
258	CHUK	4.0919	4.95587	0.00104945	0.0484342
259	AK093600	-0.147438	4.95487	0.0010509	0.0484342
260	POT1	3.56373	4.9537	0.0010526	0.0484342
261	PPWD1	4.69286	4.93635	0.00107821	0.0493129
262	KIF13B	5.00375	4.9328	0.00108353	0.0493129
263	C4orf33	2.31558	4.93271	0.00108367	0.0493129
264	BC005927,SERPINE1,PAI1	0.836176	4.9272	0.00109197	0.0495373
265	ATP8A1,AK027252	4.7436	4.92546	0.00109461	0.0495373
